# Supplementary material for: Presence does not imply activity: DNA and RNA patterns differ in response to salt perturbation in anaerobic digestion
Source: Biotechnol Biofuels. 2016 Nov 9;9:244. doi: 10.1186/s13068-016-0652-5 (PMC5103597; doi:10.1186/s13068-016-0652-5)
Supplement: Supplementary file 2 — Additional file 2. [file 13068_2016_652_MOESM2_ESM.xlsx]

## Sheet: OTU_table
	RNA_T1_Na05_R4	RNA_T1_Na05_R6	RNA_T1_Na10_R7	RNA_T1_Na10_R9	RNA_T1_Na20_R11	RNA_T1_Na20_R12	RNA_T2_Na0_R1	RNA_T2_Na0_R2	RNA_T2_Na0_R3	RNA_T2_Na05_R4	RNA_T2_Na05_R6	RNA_T2_Na10_R7	RNA_T2_Na10_R9	RNA_T2_Na20_R10	RNA_T2_Na20_R11	RNA_T2_Na20_R12	RNA_T3_Na0_R1	RNA_T3_Na0_R2	RNA_T3_Na0_R3	RNA_T3_Na05_R4	RNA_T3_Na05_R6	RNA_T3_Na10_R7	RNA_T3_Na10_R9	RNA_T3_Na20_R10	RNA_T3_Na20_R11	RNA_T3_Na20_R12	RNA_T4_Na0_R1	RNA_T4_Na0_R2	RNA_T4_Na0_R3	RNA_T4_Na05_R4	RNA_T4_Na05_R6	RNA_T4_Na10_R7	RNA_T4_Na10_R9	RNA_T4_Na20_R10	RNA_T4_Na20_R11	RNA_T4_Na20_R12	RNA_T5_Na0_R1	RNA_T5_Na0_R2	RNA_T5_Na0_R3	RNA_T5_Na05_R4	RNA_T5_Na05_R6	RNA_T5_Na10_R7	RNA_T5_Na10_R9	RNA_T5_Na20_R10	RNA_T5_Na20_R11	RNA_T5_Na20_R12	RNA_T0_Na0_Inoc	RNA_T0_Na0_Sludge	DNA_T1_Na0_R1
Phy1164	2	4	9	2	0	0	0	0	0	4	2	1	2	8	0	5	3	0	0	3	0	7	2	7	1	0	0	0	1	0	0	0	0	1	2	0	2	5	1	7	7	1	1	5	0	2	0	0	1
Phy1790	0	3	1	0	0	1	0	0	2	0	2	0	0	0	0	1	3	5	2	0	0	3	1	0	0	3	1	1	0	2	0	0	4	0	1	0	2	4	1	0	0	2	2	1	0	0	1	4	2
Phy392	12	7	12	9	2	4	5	11	14	3	10	0	8	3	7	5	14	14	10	9	3	13	7	16	4	0	5	9	3	1	5	3	4	5	9	4	13	14	8	7	3	16	7	22	15	13	11	0	34
Phy969	0	7	0	1	0	0	2	1	1	2	0	0	1	0	1	1	2	3	0	1	0	7	0	5	0	2	1	1	0	2	0	0	1	0	4	1	5	3	0	3	6	4	2	4	4	3	0	0	5
Phy1800	0	1	1	0	0	0	0	0	1	2	0	0	0	0	2	0	1	0	1	0	0	1	0	3	0	1	1	1	0	0	0	0	0	0	0	0	2	1	0	0	0	0	0	1	0	0	0	1	4
Phy1841	1	3	2	1	0	0	0	0	1	3	1	0	3	1	0	0	2	1	2	0	0	2	0	0	1	0	4	2	0	0	0	0	0	0	0	0	1	1	2	0	2	0	1	0	1	0	0	4	3
Phy1043	0	0	2	1	0	1	1	0	1	2	0	0	0	2	0	1	0	1	1	3	0	0	0	1	1	1	0	0	0	2	0	0	0	0	6	4	1	0	0	1	1	2	0	1	0	1	0	1	3
Phy1826	0	0	1	1	0	0	0	0	0	0	0	0	0	2	0	1	0	0	0	0	0	2	0	3	0	0	0	0	1	0	0	0	0	0	0	0	1	0	1	0	1	0	0	0	0	0	0	0	0
Phy577	25	16	32	9	7	20	1	0	0	9	26	6	20	40	14	16	0	3	0	5	8	31	14	36	19	22	1	0	0	2	0	2	9	4	42	19	2	1	1	5	9	8	14	2	7	5	0	0	1
Phy2745	0	0	1	2	0	0	0	0	0	2	0	4	0	1	0	2	0	0	0	2	0	1	0	0	1	1	0	0	0	0	0	0	0	0	4	0	0	0	0	0	0	0	0	3	0	0	0	0	1
Phy1801	3	1	2	1	3	1	0	0	0	4	1	0	0	1	1	1	1	0	0	0	0	0	0	0	0	2	0	0	1	0	0	5	2	0	1	0	0	2	0	1	0	1	0	0	0	0	0	3	1
Phy2664	0	2	3	1	2	1	0	0	0	2	0	0	0	0	1	0	0	0	0	0	2	0	2	2	0	2	0	0	0	0	0	0	1	0	2	0	0	0	0	0	0	0	0	0	1	0	0	1	0
Phy335	24	23	35	23	7	19	9	11	13	10	22	5	19	31	10	14	8	6	12	18	10	63	27	50	26	20	3	8	6	7	17	15	54	11	46	24	3	11	5	9	8	23	14	16	16	5	11	62	13
Phy102	84	82	81	56	41	45	36	28	50	41	97	5	46	69	46	73	55	61	37	50	21	169	30	80	42	32	33	90	37	18	2	29	38	6	67	20	37	40	19	28	37	33	28	13	31	5	51	2	84
Phy447	7	13	17	13	13	16	15	4	2	2	16	1	11	10	5	15	3	7	17	9	6	52	9	26	2	14	0	14	6	1	0	0	8	8	3	1	18	9	8	12	15	8	4	0	1	0	0	5	16
Phy940	7	2	6	4	3	1	5	3	0	1	0	0	1	3	0	4	4	2	6	0	1	3	2	9	9	15	5	7	0	0	0	4	0	1	6	6	2	0	0	1	0	5	0	0	0	4	4	0	6
Phy954	0	6	1	0	1	0	15	0	2	4	5	0	0	1	0	3	3	4	8	0	0	23	3	6	0	0	6	3	4	1	0	0	0	0	0	0	10	11	1	1	0	7	0	1	1	0	2	0	7
Phy1723	4	4	0	2	0	1	0	2	0	0	0	0	0	1	0	2	0	0	3	0	0	0	2	2	0	1	0	0	0	0	0	0	20	0	2	0	0	0	0	0	0	0	0	1	0	0	0	0	1
Phy1888	0	1	0	0	0	1	1	0	0	2	0	0	0	0	0	3	0	0	0	0	0	5	0	2	1	2	0	0	0	0	0	0	4	1	0	0	1	0	0	0	1	1	0	0	1	0	0	0	2
Phy54	166	208	240	168	50	97	127	97	103	81	185	33	120	152	88	104	57	107	122	129	23	460	209	488	92	110	60	71	60	80	20	62	170	37	148	90	421	479	244	364	430	442	282	166	68	39	54	1	190
Phy2341	0	1	1	0	0	0	0	0	0	0	1	0	0	1	2	0	0	0	0	0	0	6	0	0	1	0	0	0	0	0	4	0	0	0	0	0	0	0	0	0	0	0	0	0	0	0	0	0	0
Phy1387	0	2	3	1	1	3	0	0	0	4	2	0	0	2	2	1	1	3	0	0	0	7	0	5	0	2	0	0	0	0	0	0	16	0	3	0	0	0	1	0	0	0	3	2	0	0	0	1	0
Phy764	3	4	5	0	0	0	0	1	2	0	2	0	0	2	4	0	0	2	1	2	2	7	1	1	4	5	0	0	0	0	0	0	0	0	2	0	1	0	3	3	5	3	4	0	0	0	0	1	13
Phy975	0	0	0	0	0	0	0	0	0	0	0	0	0	0	0	0	2	0	0	0	0	0	0	0	0	0	0	0	0	0	0	0	0	0	0	0	0	0	0	0	1	3	29	3	1	14	0	2	1
Phy1099	0	1	5	0	1	0	0	0	0	0	0	0	0	0	0	2	0	0	0	2	0	3	0	8	2	0	0	3	0	0	0	6	3	0	0	0	2	0	0	0	1	3	1	0	0	0	0	0	14
Phy817	0	7	4	2	0	1	2	2	1	0	1	1	0	0	0	0	1	1	0	0	0	1	0	1	1	0	2	2	0	3	0	0	0	0	1	0	1	2	4	0	2	2	0	0	0	0	0	0	14
Phy1	986	1513	1522	340	297	320	925	852	651	969	2364	73	360	496	287	259	320	339	343	818	132	1928	338	665	315	587	349	528	182	155	67	379	783	53	323	92	1231	1693	654	1443	1936	1056	544	397	268	166	398	13	2792
Phy2143	0	0	0	0	0	0	2	0	0	0	0	0	0	0	1	0	0	0	0	0	0	1	0	1	0	0	0	0	0	0	0	0	1	0	0	0	1	1	0	0	0	0	0	0	0	0	0	0	0
Phy1596	0	2	3	0	0	3	0	0	0	0	3	0	4	3	3	4	0	0	0	0	2	1	1	3	3	1	0	0	0	3	0	0	8	0	2	0	0	1	0	1	0	3	11	2	5	0	0	0	0
Phy127	56	72	104	68	21	67	9	15	6	68	109	12	75	101	62	73	36	6	17	54	51	188	84	216	65	72	20	4	24	50	6	11	88	9	102	46	45	50	15	33	76	84	136	30	22	13	20	14	22
Phy1257	0	4	6	6	6	7	0	0	0	4	8	0	4	9	5	4	0	0	0	3	3	9	11	9	2	1	1	0	0	0	0	3	3	0	3	6	0	3	0	0	3	0	1	2	0	0	0	0	0
Phy332	4	12	10	4	1	3	5	0	0	14	16	0	6	7	3	8	9	1	6	10	2	32	6	21	12	9	2	1	2	3	1	8	13	6	12	4	15	22	7	9	3	10	2	7	4	2	3	0	17
Phy685	3	6	19	5	6	12	1	1	4	13	10	5	7	29	10	8	5	0	6	2	0	22	12	22	23	13	1	0	0	9	0	2	8	1	14	6	4	2	2	16	5	10	7	10	3	1	3	0	4
Phy2004	1	1	0	0	3	0	0	0	0	1	0	0	0	4	1	1	0	0	0	1	0	4	1	0	0	0	0	0	0	0	0	6	0	0	0	0	2	1	1	1	1	0	3	0	0	0	0	0	0
Phy1269	0	2	4	6	4	7	2	3	0	1	2	0	1	2	3	1	3	1	1	2	2	6	5	2	1	1	3	0	4	1	1	0	0	0	0	0	0	1	0	3	0	1	1	0	0	0	0	2	4
Phy2449	0	1	1	0	0	2	0	0	0	0	1	0	1	1	0	1	0	0	0	1	0	1	1	5	0	0	0	1	0	1	0	0	1	0	1	0	1	1	0	0	0	1	0	0	0	0	0	0	0
Phy1370	0	4	2	5	0	1	1	2	0	3	2	0	3	1	0	4	0	0	1	0	7	4	0	6	2	0	0	0	0	0	0	0	0	1	4	0	0	1	1	0	2	0	0	0	0	0	0	13	1
Phy2288	0	0	3	0	0	1	0	0	0	0	0	0	0	2	0	0	0	0	0	3	0	0	0	0	0	1	0	0	0	0	0	0	0	0	0	0	0	0	0	0	0	0	0	0	0	0	0	25	0
Phy1749	1	6	4	3	2	6	1	0	2	0	0	3	0	2	1	2	0	0	5	1	0	2	0	1	1	0	0	0	0	1	0	0	0	0	2	0	1	0	0	0	0	0	0	0	0	0	0	13	2
Phy688	3	8	20	8	3	11	2	8	5	12	12	0	5	14	10	5	7	5	0	14	6	15	3	16	10	21	3	2	0	1	0	4	4	0	16	4	1	1	0	0	1	0	0	0	2	0	21	7	11
Phy1803	0	1	4	1	2	4	2	0	3	1	1	0	1	2	1	0	0	0	0	4	0	0	2	4	1	0	0	0	1	0	0	0	11	1	6	0	0	0	0	0	0	1	0	0	0	0	2	0	0
Phy2608	0	0	0	0	2	1	2	4	0	0	1	0	0	2	0	0	0	0	0	0	1	3	1	2	0	0	0	0	1	0	0	0	0	0	4	0	0	0	0	0	0	0	0	0	0	0	0	9	0
Phy207	119	30	43	124	328	89	74	96	20	362	166	11	24	21	5	22	23	11	21	15	9	44	19	27	21	17	5	0	22	13	5	8	11	4	18	14	265	896	34	311	7	6	7	7	2	4	11	0	4
Phy774	4	8	9	7	2	5	1	2	4	9	5	1	9	11	3	2	5	7	3	5	2	20	4	18	9	8	0	3	3	3	2	1	4	5	3	3	1	6	0	1	2	3	0	0	1	0	0	14	19
Phy1752	1	2	2	1	0	0	1	3	7	1	3	0	4	0	0	0	0	5	1	0	1	2	7	3	5	0	0	0	0	0	7	0	1	0	1	0	0	0	0	0	1	0	0	0	0	0	1	2	1
Phy2751	0	0	2	0	0	0	0	0	0	0	0	0	0	0	0	1	6	0	0	0	0	0	2	0	0	0	0	0	0	0	0	0	0	0	0	4	0	0	0	0	0	0	1	0	0	0	0	0	0
Phy2532	1	0	1	1	0	0	0	0	0	0	1	0	0	1	1	0	0	0	0	0	0	0	1	1	0	1	0	0	0	0	0	0	0	1	1	0	0	0	0	3	0	0	0	0	0	1	0	1	2
Phy281	59	65	199	100	97	112	16	13	29	54	60	15	32	78	58	47	16	13	9	29	3	64	17	75	10	8	1	2	0	11	2	7	2	0	5	3	0	0	0	2	0	3	1	0	1	0	13	294	9
Phy1676	2	1	0	1	1	3	2	1	2	0	5	0	1	1	0	4	1	0	0	1	0	5	3	2	2	7	0	0	0	0	0	0	2	5	1	0	5	1	0	0	1	7	1	5	1	0	2	0	0
Phy138	71	91	180	208	147	190	134	90	143	114	141	38	94	150	137	160	81	141	130	73	16	287	60	269	98	57	33	47	44	58	13	21	19	21	91	45	24	35	17	44	6	19	13	25	10	6	46	201	37
Phy964	7	6	13	11	6	7	6	7	8	4	8	0	4	5	4	4	5	12	6	2	0	11	2	11	2	9	2	7	1	0	5	0	1	0	5	0	1	8	1	4	7	7	4	5	0	0	1	1	6
Phy2047	0	0	11	0	3	0	5	2	0	2	0	0	0	2	0	1	0	0	0	0	0	0	0	0	0	0	0	0	0	0	0	0	0	0	0	0	0	0	0	0	0	5	0	0	1	0	0	35	0
Phy2479	0	0	0	0	0	0	0	0	2	0	0	0	0	0	2	0	0	0	0	0	0	0	0	2	0	1	0	0	0	0	0	0	0	0	2	0	0	2	0	0	0	0	0	0	0	0	0	1	0
Phy252	3	2	0	0	0	1	0	0	0	0	2	0	0	0	1	0	0	6	0	1	0	4	3	0	0	150	0	0	3	1	0	0	3	1	0	160	0	0	0	2	0	5	0	16	11	379	0	0	0
Phy1502	0	1	1	4	0	0	1	1	0	2	1	0	2	0	1	1	1	1	0	2	0	5	0	0	0	2	0	0	0	0	0	0	1	0	1	0	1	0	0	4	0	1	0	0	3	0	3	0	1
Phy2046	1	0	0	0	1	1	0	1	0	0	2	0	0	0	1	0	0	0	0	0	1	0	0	1	0	3	0	0	0	2	0	0	0	1	0	5	0	0	1	0	0	1	0	0	7	1	0	0	0
Phy1318	3	3	1	1	1	4	1	6	3	2	8	0	1	1	2	1	1	0	3	1	0	12	3	5	3	0	1	2	1	2	0	0	2	0	1	1	2	0	1	1	3	1	1	1	7	2	2	0	5
Phy2730	0	0	0	0	0	0	0	1	0	0	3	1	0	0	0	0	0	0	0	1	0	2	0	0	0	0	0	0	0	0	0	0	0	1	1	0	0	3	0	2	0	0	0	0	3	0	0	3	1
Phy395	6	8	13	7	9	3	19	12	13	4	12	4	4	7	4	10	1	3	9	20	0	32	3	7	17	5	3	2	5	1	1	7	12	1	0	1	8	28	4	3	1	5	0	1	0	1	0	3	94
Phy496	1	5	4	1	0	4	5	2	3	5	4	0	1	3	2	3	0	0	3	2	0	8	1	4	6	9	6	1	1	5	0	10	10	3	2	1	8	14	1	2	0	5	4	1	0	2	0	0	34
Phy605	2	3	5	1	3	1	4	6	1	2	5	0	0	8	6	4	5	9	17	8	0	15	2	8	17	3	0	0	0	1	0	1	13	4	1	0	0	6	2	1	1	0	0	1	0	0	0	0	21
Phy1200	0	0	2	31	0	3	0	0	0	2	1	1	1	0	2	2	2	0	0	1	0	17	0	5	3	4	0	0	0	0	0	0	1	0	0	0	1	3	2	1	1	0	0	1	1	0	0	0	0
Phy1561	1	2	0	4	0	1	3	4	1	0	2	0	0	2	0	1	0	1	0	0	0	4	1	3	0	0	0	0	0	1	0	4	0	0	0	0	0	0	0	0	0	5	0	1	0	0	0	0	5
Phy1635	3	0	0	1	0	1	1	1	1	0	1	0	0	0	0	1	0	0	2	0	2	7	0	3	0	1	0	0	0	0	0	0	0	0	0	0	2	3	1	0	0	1	0	0	0	0	0	1	4
Phy1762	0	0	2	1	0	3	0	3	0	0	1	0	1	0	1	1	0	0	0	1	0	5	0	2	0	3	0	0	0	1	0	0	0	2	0	1	0	2	0	0	0	0	0	0	0	0	0	2	1
Phy2418	0	2	1	1	0	1	0	0	0	0	0	0	1	1	0	0	0	0	2	0	0	0	0	0	1	0	1	0	0	0	0	3	0	1	1	0	1	0	0	0	0	0	0	3	0	0	0	0	1
Phy1891	1	0	1	0	0	0	0	0	0	0	0	0	0	0	0	0	3	0	0	0	0	1	1	1	0	0	1	1	0	0	0	0	0	0	0	0	24	15	6	2	0	1	0	0	0	4	0	0	1
Phy789	5	4	4	2	5	1	16	14	13	2	2	1	1	2	0	2	0	1	5	0	0	14	0	0	0	3	0	1	1	0	0	3	0	1	0	0	1	2	3	2	1	0	1	0	0	0	1	5	15
Phy11	596	362	189	172	190	111	1459	957	767	117	766	54	120	136	143	211	42	52	142	287	44	1391	156	239	197	736	161	145	71	71	6	360	576	140	125	68	263	361	100	142	61	101	35	61	48	27	20	77	1747
Phy1086	9	0	1	2	7	3	8	8	4	0	5	0	1	2	1	5	0	0	2	1	1	6	0	1	3	1	0	0	1	0	0	1	9	3	3	0	0	0	0	3	0	4	0	0	0	2	0	2	6
Phy1973	0	1	0	3	0	1	1	2	2	0	2	0	0	0	0	0	0	1	2	0	1	1	0	0	2	0	4	0	0	0	0	0	0	0	2	0	0	1	1	0	0	0	0	3	0	0	0	0	6
Phy1255	0	0	0	0	0	0	0	0	0	0	0	0	0	0	0	2	0	0	0	0	0	3	0	0	0	0	0	1	0	0	0	0	0	1	0	0	35	74	41	0	0	2	0	0	0	0	0	0	0
Phy1829	0	1	1	5	1	3	4	3	6	1	3	0	0	0	3	4	0	1	0	1	0	9	0	3	0	2	2	0	0	0	0	0	0	0	0	0	3	2	0	1	3	3	2	2	1	2	0	0	3
Phy1267	0	1	0	0	0	0	3	0	0	0	1	0	0	1	1	1	0	0	1	0	0	2	1	1	0	1	1	0	2	0	0	0	1	0	0	1	11	1	6	1	5	3	1	10	1	133	0	0	0
Phy1452	1	2	7	0	0	2	7	6	0	0	3	0	0	2	0	0	3	0	0	1	0	2	1	3	1	1	6	0	0	0	0	0	0	0	3	1	1	1	1	2	0	0	0	1	0	0	0	1	3
Phy2499	0	0	1	0	0	0	2	3	1	0	4	0	0	0	0	0	1	0	0	0	0	3	2	1	0	0	0	0	0	0	0	0	0	0	0	0	1	0	1	0	0	4	0	0	0	1	2	0	0
Phy1163	0	3	0	3	6	2	1	2	5	1	1	0	3	2	1	1	0	0	0	4	0	5	0	3	1	3	5	3	2	0	0	0	10	0	0	0	0	0	0	0	0	1	0	0	0	0	0	0	3
Phy1769	0	1	0	1	2	4	0	0	0	1	2	0	1	1	0	0	0	0	0	1	3	1	3	0	0	2	0	0	0	0	0	0	0	0	0	0	0	0	0	0	0	0	0	0	0	0	0	0	3
Phy2372	1	0	0	0	1	2	1	0	1	0	4	0	0	2	0	0	0	1	2	0	1	0	1	1	0	0	0	0	0	0	0	0	3	0	0	0	3	6	3	2	0	0	0	0	0	0	8	0	0
Phy1569	0	2	0	2	0	0	0	0	0	1	1	0	0	1	0	0	0	0	3	0	0	1	0	0	0	2	0	0	0	0	0	0	0	0	0	0	0	0	0	0	0	0	0	0	0	0	0	1	8
Phy1583	0	1	4	2	0	1	2	0	0	0	8	0	0	0	1	2	0	0	0	0	0	2	1	5	1	0	0	1	0	3	0	0	4	0	7	0	1	0	0	0	0	0	0	0	0	0	0	4	0
Phy1442	2	0	2	3	2	0	6	0	0	1	3	0	1	0	0	1	0	0	2	7	0	14	0	6	4	3	0	0	0	0	0	0	0	1	0	0	1	0	0	0	0	1	0	1	0	0	0	0	3
Phy304	10	9	5	32	49	21	44	17	24	7	40	2	5	11	16	47	1	9	17	18	0	157	20	36	19	13	9	7	4	10	1	4	9	11	3	1	18	20	8	14	11	15	5	17	1	6	7	0	46
Phy1199	3	1	9	0	0	4	0	1	0	2	2	0	3	3	1	3	0	0	0	0	0	7	1	17	6	0	0	0	0	0	5	0	1	3	9	24	0	0	0	3	0	3	1	1	9	0	0	15	1
Phy2732	0	1	0	0	1	2	1	0	2	2	1	0	1	1	0	0	0	0	0	0	0	0	0	0	1	0	0	0	0	0	0	0	6	0	1	0	1	0	0	1	0	0	0	0	0	0	0	0	1
Phy337	13	18	63	20	9	23	9	16	14	15	22	4	31	36	20	36	24	10	5	32	5	80	28	97	36	45	3	5	4	27	12	15	49	10	57	32	5	6	3	13	16	30	15	15	13	4	2	39	10
Phy716	2	5	25	10	5	8	6	8	9	5	4	3	7	12	8	12	15	7	14	3	7	37	13	25	12	17	0	2	3	2	1	0	12	1	11	4	0	0	0	3	3	3	3	4	0	4	0	41	1
Phy2429	1	1	1	5	0	4	0	0	0	0	4	3	1	1	3	1	0	0	0	1	0	0	1	4	2	7	0	0	0	0	0	0	0	2	0	0	0	0	0	4	1	0	0	2	0	1	0	5	0
Phy676	6	10	12	14	2	13	2	4	4	6	6	1	8	6	14	8	15	5	5	9	11	20	13	27	9	15	2	5	0	6	2	0	10	0	7	0	3	2	4	5	5	3	5	5	5	0	0	47	2
Phy1128	1	2	38	6	6	10	0	0	6	0	2	0	1	7	2	2	0	0	0	2	1	1	0	5	1	1	0	1	0	0	0	0	0	0	0	0	0	0	0	1	0	0	0	0	0	0	0	67	0
Phy660	7	7	37	3	2	12	5	3	4	7	2	1	9	16	8	10	3	3	10	8	10	14	12	26	9	8	0	3	0	3	0	1	8	5	14	10	2	0	0	2	0	2	1	3	1	0	5	76	7
Phy170	43	78	298	105	41	82	48	48	51	62	75	20	41	108	55	91	17	7	17	47	22	123	59	181	65	60	1	7	9	17	5	11	29	14	68	67	3	1	1	11	14	29	31	5	9	4	22	555	42
Phy1189	3	3	11	7	0	2	7	1	5	5	6	0	2	3	2	1	0	0	0	6	0	6	3	10	2	2	2	2	2	0	0	0	8	1	3	6	2	5	3	0	0	0	1	0	0	2	0	3	1
Phy2280	1	0	1	1	0	0	0	3	0	2	1	0	1	0	2	1	0	6	0	0	0	4	2	2	6	3	0	1	1	0	0	0	0	0	1	1	0	0	0	0	0	0	2	2	0	0	2	7	0
Phy34	159	256	849	425	160	452	79	78	143	227	230	51	256	468	330	415	210	273	176	148	120	814	256	1009	453	377	36	111	121	142	16	108	209	78	662	343	36	48	24	62	85	134	91	105	53	42	84	1686	125
Phy1757	1	0	1	2	1	1	0	0	0	1	0	0	2	8	2	4	0	2	0	2	0	4	2	4	6	2	0	0	0	0	0	1	1	7	4	2	0	0	0	0	0	0	0	0	0	0	0	14	0
Phy1069	0	2	2	2	0	1	1	1	4	9	5	0	2	6	2	2	4	3	3	2	0	19	3	3	4	5	0	0	1	0	1	0	3	0	8	1	3	0	0	1	2	1	0	2	0	0	1	3	2
Phy2160	0	1	0	1	0	0	0	0	1	0	0	0	0	3	0	0	4	0	1	0	0	0	0	0	1	0	0	0	0	0	0	0	1	0	0	0	2	0	0	0	0	1	0	1	1	0	0	2	0
Phy2436	0	0	2	0	0	1	0	1	0	0	0	0	0	0	0	0	0	0	1	0	0	0	1	3	0	0	0	0	0	0	0	0	0	0	0	0	1	2	0	0	0	0	0	0	0	0	0	4	1
Phy821	2	5	7	1	0	2	2	1	12	7	4	0	1	1	1	5	0	3	4	2	0	9	3	8	5	4	0	0	1	4	0	0	9	4	5	8	1	5	0	0	1	7	0	2	4	0	0	6	2
Phy1296	0	0	0	0	0	0	2	1	0	3	2	1	0	1	1	0	5	2	4	2	0	8	0	1	7	0	0	2	1	0	0	0	1	0	4	0	3	4	0	1	0	0	0	0	6	0	0	0	3
Phy2672	0	0	0	0	0	1	0	0	6	0	1	0	0	0	0	0	0	0	0	4	0	0	0	1	0	0	0	0	3	0	0	0	0	0	0	0	0	0	0	0	0	2	0	0	0	0	0	0	0
Phy650	6	9	17	2	2	9	5	5	5	8	8	0	3	2	3	2	13	6	11	0	1	20	5	14	7	6	3	8	1	0	0	3	5	0	11	8	0	4	6	1	4	14	5	5	2	0	5	19	4
Phy1059	3	4	9	2	1	3	1	3	13	0	1	0	0	0	0	1	6	5	3	1	0	5	4	5	0	0	2	2	7	2	4	0	0	0	1	1	3	5	2	1	0	7	0	0	0	0	8	2	4
Phy1399	0	0	3	3	0	1	2	2	7	1	4	0	0	2	0	2	1	4	3	2	1	4	1	3	0	1	1	1	1	0	0	0	0	0	0	0	2	1	0	0	1	0	0	3	0	0	4	3	3
Phy2556	0	0	0	0	0	1	0	0	0	0	0	0	0	0	0	0	0	0	3	1	0	0	1	3	1	0	0	0	0	0	0	4	0	0	0	0	0	0	5	0	0	0	0	0	0	0	0	1	0
Phy2696	1	1	2	2	1	0	0	0	0	0	2	0	0	0	0	1	0	1	1	0	0	0	1	0	0	0	0	0	1	0	0	2	0	0	0	0	1	0	0	0	0	0	4	0	0	1	0	0	0
Phy105	25	55	90	69	22	52	49	36	48	50	73	0	30	66	50	46	72	108	66	67	13	159	63	160	49	53	15	73	53	27	8	45	91	13	96	59	44	29	35	31	37	78	34	33	21	6	14	52	85
Phy2213	0	0	0	0	0	0	0	0	0	0	0	0	0	0	0	0	0	0	0	0	0	0	0	0	1	0	0	0	0	0	0	0	0	0	3	0	0	0	0	0	0	0	0	0	0	0	3	0	0
Phy1992	1	1	2	2	0	0	0	0	0	2	0	0	0	1	0	2	0	4	0	0	0	4	1	1	1	2	0	0	0	0	0	0	0	0	0	0	0	0	0	0	0	0	0	0	0	0	0	1	1
Phy1233	0	2	3	3	0	2	1	0	0	2	4	0	0	1	1	0	4	8	4	2	0	4	1	5	10	3	0	0	2	0	0	0	3	2	1	8	0	1	1	0	0	2	2	0	0	0	0	4	3
Phy2346	0	1	0	1	0	0	0	0	5	0	0	0	0	1	1	0	0	0	1	0	0	3	0	1	0	1	0	3	0	0	0	0	1	0	0	0	1	2	2	0	1	4	0	0	0	0	0	0	0
Phy1690	0	0	0	3	0	0	0	1	0	2	0	0	1	0	1	0	0	0	1	1	0	10	1	1	0	0	0	0	0	0	0	3	0	0	0	0	0	1	0	0	0	1	4	5	0	1	3	0	3
Phy2480	0	0	0	2	0	0	0	0	0	0	1	0	1	1	0	1	0	0	0	0	0	0	1	0	0	0	0	1	0	0	0	0	0	0	7	0	0	0	0	0	0	0	0	0	0	0	0	0	1
Phy1993	0	0	0	0	0	0	0	0	0	0	0	0	0	0	0	0	0	0	0	0	0	0	0	0	0	0	0	0	0	0	0	0	0	0	0	0	0	0	0	0	0	0	0	0	0	0	0	0	1
Phy690	2	2	5	2	0	1	1	1	1	2	3	0	0	2	0	0	1	0	0	1	0	3	0	3	4	2	0	0	3	0	0	0	3	0	7	2	1	0	1	1	2	0	0	1	0	0	0	1	18
Phy1915	3	0	0	5	1	1	4	0	3	1	1	0	0	2	1	1	8	2	7	1	1	4	1	1	3	0	1	1	0	1	0	0	0	0	3	0	0	3	0	1	2	0	0	0	0	0	0	0	0
Phy1742	1	2	3	2	0	0	0	0	0	1	3	0	0	3	0	1	0	0	4	1	0	6	3	6	4	0	0	0	0	0	0	0	3	2	0	0	0	0	0	0	0	1	0	0	0	0	0	1	0
Phy2729	0	1	0	0	1	0	0	0	0	2	2	0	2	0	0	0	2	0	1	0	0	2	0	2	0	0	0	2	0	0	0	0	0	0	1	0	0	1	0	2	3	3	3	3	0	0	0	0	0
Phy659	5	14	26	4	6	16	1	3	1	10	3	2	1	8	15	14	1	1	0	10	1	24	7	21	13	7	0	0	0	5	0	15	0	5	19	14	1	3	3	5	2	9	1	8	3	0	0	58	2
Phy1910	0	1	0	1	1	0	0	4	0	1	0	0	1	2	0	0	2	0	0	0	0	3	0	2	0	0	0	0	0	0	0	0	0	0	0	0	0	0	0	0	1	0	0	0	0	2	0	0	0
Phy2196	1	0	2	1	0	0	1	0	0	0	3	0	0	1	0	2	0	0	0	0	5	5	4	1	0	2	0	0	0	0	1	0	0	0	1	5	0	0	0	0	0	5	0	0	0	0	0	1	1
Phy2339	1	1	0	3	0	0	1	0	0	1	0	0	0	0	1	2	0	0	1	1	0	4	0	3	1	0	0	0	0	0	0	0	0	0	4	0	0	0	0	0	0	0	0	0	3	0	0	0	0
Phy1477	5	1	10	1	2	4	0	2	0	0	3	0	4	3	2	0	1	0	0	1	0	4	5	8	2	4	0	0	0	0	5	6	3	2	10	3	2	0	0	0	0	3	1	0	0	0	0	10	2
Phy2416	2	0	4	0	1	0	0	0	0	0	2	0	2	1	2	0	0	0	0	1	0	3	0	6	2	4	0	0	0	2	0	0	5	5	0	3	0	0	0	0	0	0	0	0	1	0	3	8	1
Phy1684	0	3	8	1	0	2	0	0	0	0	1	0	0	1	1	2	0	0	0	1	0	4	0	2	0	6	0	0	0	0	0	0	0	1	0	1	0	0	0	2	0	0	0	0	3	0	0	1	1
Phy1791	0	0	1	0	0	0	0	0	7	0	0	2	0	1	0	0	5	6	2	1	7	0	0	0	3	2	7	0	0	2	18	1	5	1	1	0	0	0	0	1	1	0	2	1	3	2	0	0	0
Phy2029	0	0	4	1	0	0	0	0	0	0	0	0	1	1	1	0	0	0	0	1	2	0	0	0	0	3	0	3	0	0	0	5	0	0	2	0	0	0	0	0	0	1	0	0	0	0	1	1	2
Phy623	5	29	54	18	11	20	5	8	12	6	7	9	9	15	16	21	2	0	3	3	0	5	3	14	5	6	0	1	1	1	0	0	0	6	7	4	0	1	0	3	0	0	0	1	1	0	6	105	10
Phy1549	2	2	5	5	2	0	6	0	4	3	10	3	1	2	0	1	1	3	4	1	0	8	2	1	2	3	0	2	2	3	1	0	0	0	1	0	4	2	1	1	3	0	2	0	0	0	2	1	2
Phy707	5	2	15	5	1	9	11	4	2	0	3	0	1	4	8	3	0	0	4	2	0	7	2	8	5	8	1	2	0	0	0	0	2	1	5	1	1	5	1	0	0	7	0	0	1	2	1	12	9
Phy1248	0	5	3	2	0	2	3	0	6	1	2	0	0	2	4	4	1	5	7	0	3	2	4	8	4	6	0	1	0	6	0	0	2	0	0	4	0	1	0	1	0	0	0	0	0	0	1	0	5
Phy2516	0	0	0	2	0	0	0	0	0	0	2	0	0	0	0	0	0	0	0	0	0	0	0	0	0	0	0	0	0	0	0	0	0	0	0	0	0	0	0	0	0	0	0	0	0	0	0	0	17
Phy422	1	11	36	4	6	5	3	5	11	6	10	2	2	8	3	10	0	3	7	3	1	12	9	14	3	25	2	1	2	5	0	4	22	0	9	5	1	2	2	5	3	7	2	5	1	0	8	14	18
Phy272	15	46	81	40	15	45	19	14	32	36	60	14	37	44	22	30	41	61	38	23	15	80	35	69	29	51	10	48	14	35	9	3	37	10	42	29	13	12	8	14	14	17	19	12	2	0	15	67	11
Phy646	2	6	15	4	5	9	4	2	11	6	5	3	2	12	10	9	2	0	3	8	0	16	13	18	13	4	0	0	1	2	0	0	1	2	1	3	3	3	2	0	3	2	0	0	4	1	5	2	5
Phy2118	1	2	1	0	1	0	2	0	0	0	1	1	0	1	0	0	0	0	0	0	0	1	0	0	3	0	0	0	0	0	0	0	0	0	0	0	0	0	0	0	0	0	0	0	0	0	0	2	2
Phy1068	0	6	10	4	3	5	9	1	6	8	8	0	3	3	2	3	7	5	2	1	1	19	7	7	3	5	0	12	0	2	0	0	0	2	9	6	3	3	5	4	5	5	1	2	0	0	0	0	0
Phy928	4	5	9	10	1	6	13	4	2	6	8	4	6	7	5	6	2	13	2	7	1	29	3	20	1	3	1	0	2	3	0	0	0	3	4	0	5	6	2	9	2	7	5	0	3	0	0	1	0
Phy1896	0	3	1	1	2	0	3	1	0	0	4	0	1	2	0	2	1	0	0	1	0	1	0	3	3	1	3	0	0	0	0	0	1	0	4	2	1	3	0	0	1	1	0	5	0	0	1	0	0
Phy1039	1	2	4	5	1	3	0	0	2	3	6	0	3	3	1	2	1	0	2	1	1	11	4	2	6	9	0	0	0	0	0	0	2	2	1	3	0	0	0	2	0	2	3	0	1	1	3	4	3
Phy729	17	9	11	49	17	24	22	14	10	13	20	2	11	9	10	18	8	10	5	9	0	42	13	28	16	4	0	0	1	2	0	5	7	12	3	3	3	7	2	1	4	16	2	6	5	0	0	5	1
Phy1315	6	2	4	9	1	3	5	8	4	5	5	1	4	4	4	3	1	11	2	4	0	12	2	6	5	1	0	0	2	2	0	1	0	0	0	3	1	4	3	0	3	1	5	7	2	1	0	0	1
Phy132	124	92	138	254	102	116	233	202	259	138	223	73	81	73	53	85	117	256	217	97	14	299	99	173	115	49	37	73	101	28	2	45	74	30	73	56	51	111	29	28	61	33	50	24	9	12	34	119	17
Phy1995	0	2	4	1	1	0	1	2	0	3	1	0	0	0	2	4	0	0	1	3	2	4	1	4	2	2	0	0	0	3	0	1	0	0	0	0	0	3	0	3	0	1	0	3	0	3	2	0	0
Phy424	36	15	31	46	18	31	31	38	35	21	32	9	10	13	17	19	22	39	25	18	1	64	28	47	16	15	3	25	19	3	0	3	1	7	18	13	27	23	20	24	13	33	5	16	12	0	1	23	6
Phy1093	7	1	0	27	10	5	6	4	4	8	32	0	4	4	7	20	0	0	6	2	1	28	4	6	9	2	0	0	2	0	0	1	0	6	0	0	4	7	4	13	0	2	3	8	1	0	0	0	0
Phy1146	10	2	1	5	6	5	12	9	5	7	2	0	2	2	2	7	3	14	7	6	0	12	2	2	0	0	3	0	2	5	0	0	3	5	2	0	9	8	1	2	5	2	1	0	0	4	7	8	0
Phy1642	5	1	0	13	2	4	6	3	3	2	2	1	0	5	3	2	1	9	3	1	0	3	0	4	2	1	0	2	0	0	0	0	5	0	1	0	1	4	1	1	1	0	0	5	1	5	0	1	0
Phy2494	5	1	1	0	1	2	0	0	0	1	2	0	0	1	1	1	4	4	6	2	0	4	0	2	2	0	0	0	0	0	0	0	0	2	0	0	0	0	0	0	1	0	0	0	0	0	0	2	1
Phy519	37	13	19	35	19	16	19	27	48	20	42	3	7	23	11	29	4	12	28	19	2	64	11	41	12	11	4	8	10	1	1	3	13	2	12	0	24	40	13	24	7	10	8	16	7	4	0	21	0
Phy2667	0	1	1	0	0	0	0	0	0	2	4	0	0	0	2	2	0	0	0	0	0	0	1	6	2	0	0	0	3	0	0	0	0	0	0	0	0	3	2	0	0	1	0	0	0	0	0	0	0
Phy1367	2	2	3	8	5	9	9	11	6	3	3	0	1	6	5	4	5	4	0	3	2	5	6	9	5	0	2	3	1	0	0	1	7	2	3	1	1	1	2	1	1	1	1	2	0	0	2	1	0
Phy215	51	58	109	77	37	74	49	35	42	62	80	22	40	51	50	57	39	91	50	42	17	134	67	147	66	54	17	38	22	20	3	18	48	16	54	62	53	69	15	21	17	40	22	14	18	8	27	47	12
Phy372	31	21	47	57	72	59	70	76	57	43	57	13	24	43	27	28	21	26	34	16	5	53	26	81	21	20	1	18	15	14	1	5	29	5	29	20	18	17	8	11	12	15	14	11	6	4	7	16	3
Phy1277	3	2	6	4	4	1	2	3	2	2	1	1	4	8	2	6	1	5	4	2	1	7	2	8	3	5	1	3	3	2	1	2	6	2	0	1	5	1	0	1	1	2	2	0	2	0	2	1	0
Phy1687	4	0	0	9	3	8	2	0	3	1	10	2	0	4	1	5	2	0	2	1	0	7	2	11	2	0	0	5	0	0	0	0	0	5	0	0	1	6	0	3	0	4	0	1	0	0	0	0	0
Phy580	8	5	27	13	8	9	7	3	5	16	27	5	8	18	9	18	3	6	3	8	4	36	8	30	11	14	2	2	5	3	1	4	12	8	24	14	1	5	4	16	5	6	6	7	3	2	2	19	2
Phy1972	2	0	1	0	1	1	4	1	0	4	3	1	1	2	0	1	1	1	0	3	0	6	1	5	1	0	0	0	0	0	0	0	0	0	2	0	1	2	0	6	2	2	2	0	0	0	0	2	0
Phy56	123	189	407	279	132	232	153	88	204	310	448	56	156	242	173	235	93	206	172	187	71	653	201	671	258	242	18	55	69	172	19	71	228	50	405	274	96	128	31	214	84	149	145	132	76	23	62	366	63
Phy1985	5	0	0	3	2	2	0	2	0	5	12	0	2	0	0	3	0	4	1	2	0	9	1	3	0	0	0	0	0	0	0	0	0	0	2	0	4	1	3	2	1	2	0	0	0	0	0	0	0
Phy212	74	65	110	96	54	56	151	145	108	89	119	16	21	43	31	19	38	97	96	48	23	64	34	45	21	14	3	24	39	19	4	5	8	6	9	4	268	288	85	44	17	12	4	9	4	3	10	151	31
Phy1335	5	2	5	3	3	5	2	3	1	1	4	0	0	9	2	4	0	0	0	0	0	4	1	6	3	5	0	0	0	0	0	0	0	4	3	0	3	1	0	2	3	0	1	9	3	1	1	1	1
Phy15	675	811	1012	1355	589	971	1226	850	1069	753	1515	291	578	651	542	733	760	1359	1352	721	124	2200	743	1536	649	619	245	644	572	360	61	203	550	514	675	420	831	966	411	537	951	691	983	520	350	193	283	534	186
Phy979	2	4	7	4	2	3	0	0	2	3	8	0	3	1	1	5	0	5	8	4	3	9	2	7	5	0	0	0	0	4	0	0	12	0	10	3	5	3	3	0	2	5	2	2	1	2	2	0	1
Phy2326	0	1	3	1	0	1	0	0	0	2	0	0	0	1	1	3	0	0	0	4	1	1	3	1	0	0	0	0	0	2	0	3	0	0	1	0	0	0	0	0	2	2	8	2	2	0	0	0	0
Phy2587	1	1	3	2	3	3	1	4	0	1	1	0	1	1	1	1	1	2	2	1	0	2	4	1	0	2	1	0	1	0	0	0	0	0	0	0	0	1	2	0	0	0	2	0	1	0	0	0	0
Phy27	604	514	832	1205	1150	1024	1172	1439	1199	854	1198	200	420	700	547	503	298	497	460	401	48	1225	535	991	427	284	56	259	179	121	25	104	431	148	411	238	256	388	154	311	181	366	233	185	127	37	78	316	123
Phy1121	7	8	6	13	7	6	7	6	8	7	8	0	2	4	4	5	3	3	11	5	1	23	8	10	8	0	0	3	1	0	1	3	0	4	0	1	2	5	3	1	1	6	1	2	2	0	0	3	2
Phy1744	4	1	1	2	7	2	5	4	1	5	14	2	3	3	0	4	1	1	2	3	1	7	1	2	0	3	0	0	0	0	0	1	1	0	0	1	0	0	1	0	1	0	1	0	1	0	2	2	1
Phy906	5	1	7	6	7	7	4	2	3	8	10	2	2	4	3	5	4	4	3	6	1	11	6	19	10	6	2	0	2	5	0	0	9	0	7	10	2	2	2	13	6	6	6	5	1	1	1	6	0
Phy98	96	83	155	194	92	136	91	82	120	221	356	18	72	115	84	130	103	115	74	123	14	313	103	365	139	144	19	27	34	96	31	41	147	41	135	135	46	70	13	249	128	175	89	107	43	21	17	112	18
Phy1872	0	0	0	0	0	0	0	0	0	0	1	0	1	0	1	0	0	0	0	0	0	13	2	0	0	0	0	0	0	0	0	0	3	0	0	0	1	0	1	1	1	31	3	0	0	0	0	0	0
Phy947	9	3	7	14	9	4	11	7	7	28	48	6	17	6	7	10	1	3	2	3	0	18	9	5	3	1	0	3	2	0	0	0	2	4	3	3	1	0	2	6	2	2	0	1	5	1	3	6	0
Phy370	24	33	60	19	7	21	12	10	15	15	14	7	21	29	20	9	22	9	16	26	8	86	22	62	28	22	3	5	6	10	2	11	27	0	40	8	0	2	2	2	7	12	3	7	2	2	6	11	19
Phy973	0	1	4	3	1	0	3	3	0	0	10	0	1	0	3	1	5	0	3	2	1	7	2	4	1	5	0	0	2	0	6	9	1	0	1	0	11	8	5	2	0	1	0	1	0	0	4	0	6
Phy1686	1	3	2	0	2	0	1	0	0	2	4	0	2	2	1	2	0	1	0	1	0	2	2	3	0	0	0	0	0	0	0	2	0	0	0	0	1	0	1	0	1	1	3	0	4	0	0	13	3
Phy2635	1	0	3	0	0	0	1	0	0	0	0	1	0	1	1	1	0	0	0	0	0	1	0	1	0	0	0	0	0	0	0	2	0	2	0	0	0	0	0	1	0	0	0	0	2	3	0	7	0
Phy2725	1	3	4	0	0	0	0	0	1	2	1	0	0	0	1	0	0	1	0	0	0	0	1	0	1	0	0	0	0	0	0	1	0	0	1	1	0	0	0	0	0	0	0	0	1	0	0	2	1
Phy988	2	10	1	10	0	5	4	2	4	15	16	11	7	4	0	0	0	4	5	7	0	21	7	7	0	0	0	2	7	2	0	1	8	0	1	0	2	3	3	7	1	8	4	0	0	0	0	0	2
Phy1134	4	1	3	7	10	7	2	1	4	3	1	0	2	8	4	3	0	1	2	3	1	5	0	15	6	0	0	0	0	0	0	1	0	0	4	1	8	5	4	0	0	1	3	4	0	0	0	14	0
Phy2188	0	1	1	2	2	3	2	0	1	1	2	0	0	0	0	0	0	8	0	0	0	5	1	7	1	0	0	0	3	0	0	0	5	0	0	0	1	0	1	1	0	5	1	1	0	0	0	5	0
Phy550	14	13	18	25	9	5	23	15	15	8	21	3	2	8	10	20	7	12	34	16	0	53	14	39	8	12	2	7	1	1	8	8	10	10	8	4	15	9	8	1	8	16	9	15	2	3	1	4	8
Phy1021	4	4	2	3	6	2	0	2	3	0	7	1	0	3	3	4	0	10	3	7	0	12	5	8	3	4	0	5	0	0	0	0	0	1	1	0	3	5	4	3	1	5	1	2	0	0	0	0	2
Phy1231	1	5	3	11	4	4	4	0	3	2	9	0	7	2	6	8	0	0	3	7	7	17	8	13	1	10	0	2	0	5	0	0	3	0	4	1	0	0	0	2	0	8	1	0	4	0	0	3	1
Phy1372	0	1	5	1	0	2	5	0	4	0	2	0	0	1	0	0	1	0	9	3	0	2	0	1	0	0	0	0	0	0	0	0	1	0	1	0	0	0	0	2	0	5	0	2	0	0	0	0	3
Phy1209	1	0	2	2	0	5	1	1	3	1	2	0	1	0	0	2	4	2	0	2	0	9	1	0	2	0	0	0	0	0	0	0	1	1	0	0	5	4	0	3	1	4	2	3	0	0	3	0	7
Phy2688	2	0	1	1	0	1	0	0	0	0	1	0	0	0	0	0	0	4	0	0	0	0	0	1	0	0	0	0	0	0	0	9	0	0	0	0	0	0	0	0	0	0	0	0	1	0	0	0	1
Phy2771	0	0	0	0	0	0	0	0	0	1	0	0	0	1	1	2	0	0	0	0	0	1	0	1	0	0	0	0	0	0	0	13	0	0	0	0	1	0	0	1	0	0	0	0	0	0	0	0	0
Phy2433	0	1	2	3	0	0	1	2	3	1	1	0	1	0	0	4	0	0	1	6	4	1	2	1	2	0	0	0	0	0	1	0	0	0	0	7	1	0	0	0	0	0	0	0	1	0	0	1	0
Phy1581	2	0	1	1	0	5	3	0	7	1	0	1	0	2	1	2	1	9	5	2	2	10	6	8	1	5	0	5	0	1	0	3	0	1	8	0	1	1	1	2	0	1	5	6	0	0	1	0	0
Phy2648	2	1	0	1	1	1	0	1	1	0	2	0	1	2	0	0	0	6	1	1	0	1	1	0	0	1	1	0	0	0	0	0	0	3	0	0	0	1	0	1	1	0	1	0	0	0	0	3	0
Phy169	47	40	86	170	65	133	73	71	86	81	99	11	69	95	63	77	57	106	68	67	5	227	130	201	85	40	18	18	36	39	5	20	39	81	68	42	54	81	37	72	107	133	55	65	27	10	18	99	15
Phy1864	3	2	1	3	3	1	4	0	1	1	2	1	2	0	1	0	0	1	0	3	0	4	8	6	4	1	2	0	0	0	0	3	0	0	1	2	2	2	0	2	1	5	1	0	0	0	0	2	1
Phy2017	0	1	0	0	0	0	0	0	0	0	0	0	0	0	0	0	0	0	3	1	0	0	0	0	0	0	0	0	0	0	0	0	0	0	0	0	27	15	18	2	0	0	0	0	0	0	0	0	0
Phy1274	0	4	4	5	4	9	5	6	4	8	3	0	5	2	2	1	0	3	9	4	1	22	10	6	3	2	0	0	1	0	0	1	16	1	2	6	0	2	1	0	1	3	2	1	0	0	0	1	0
Phy1971	3	4	7	1	0	3	0	1	2	2	2	0	1	0	0	1	0	0	0	4	0	5	0	8	4	0	0	0	0	0	0	0	0	3	0	0	0	1	0	0	0	0	0	0	0	0	0	6	0
Phy366	24	26	22	38	20	32	52	39	34	19	47	6	22	23	26	29	47	29	38	25	4	47	34	80	17	9	2	7	18	10	1	20	15	17	18	7	29	27	14	24	13	18	11	17	13	1	9	39	11
Phy1778	1	3	1	4	0	12	0	0	4	3	6	0	1	2	1	0	0	0	2	3	0	7	5	6	0	3	0	0	0	1	0	0	0	0	2	0	2	3	0	0	3	2	1	0	0	0	0	1	1
Phy1173	6	4	14	1	4	3	2	2	5	4	1	2	0	3	1	0	1	1	2	0	0	0	0	1	0	0	0	0	3	0	0	0	0	0	0	0	1	2	0	0	1	0	0	0	0	0	3	34	7
Phy1683	0	0	0	0	0	0	0	1	0	0	0	0	0	0	0	0	0	1	0	0	0	0	0	0	0	0	0	7	0	0	0	0	0	0	0	0	0	77	1	11	0	0	0	3	0	0	0	0	0
Phy1702	4	3	2	2	3	2	0	2	3	2	7	0	1	2	2	0	1	4	4	3	0	6	1	2	0	3	0	2	2	2	0	0	3	0	0	0	4	2	0	0	0	0	0	3	0	2	0	3	1
Phy1040	1	4	8	4	5	3	9	5	16	5	0	0	5	0	2	5	4	9	17	0	0	15	4	15	7	2	2	3	4	0	1	0	7	0	5	2	3	2	0	0	6	9	2	3	0	0	0	2	2
Phy1397	1	3	8	5	1	4	0	0	0	2	2	0	2	1	1	1	0	0	0	0	0	8	1	4	1	1	0	0	0	8	0	0	0	0	1	0	0	0	0	0	5	2	2	0	0	1	0	3	2
Phy2027	2	1	3	3	2	3	1	2	4	3	3	0	1	3	1	1	1	0	1	2	1	4	2	5	0	1	0	2	1	0	0	0	0	1	0	0	0	2	0	1	0	4	1	0	0	0	0	1	2
Phy1751	2	3	2	4	1	2	1	7	3	0	1	1	1	6	1	3	0	13	0	1	0	8	1	6	0	0	0	0	1	0	0	0	1	0	4	0	0	1	0	0	0	0	1	6	0	0	0	1	0
Phy2222	2	1	1	1	0	0	1	0	0	3	2	0	1	0	1	1	0	0	0	0	0	2	0	2	1	0	0	0	0	1	0	0	0	0	0	2	0	0	0	0	0	1	0	0	0	1	0	1	0
Phy1504	5	0	0	17	6	1	1	0	0	6	9	4	1	3	0	3	0	0	5	5	0	1	2	8	1	0	0	1	0	10	0	0	0	5	0	0	3	1	0	0	0	2	2	1	3	0	0	0	0
Phy1057	1	2	2	1	3	8	3	4	2	0	8	1	0	4	1	1	2	10	3	2	0	10	1	11	4	8	4	0	0	2	0	14	1	7	0	1	5	5	1	7	8	2	0	0	3	0	1	1	3
Phy390	10	14	41	13	9	17	13	5	19	10	24	0	11	15	20	13	20	1	3	22	4	62	11	18	27	13	5	19	0	7	0	7	13	11	11	2	27	54	18	50	44	9	3	12	0	0	0	0	5
Phy65	86	76	238	141	63	132	35	23	19	86	180	28	55	98	81	100	1	5	9	92	35	300	95	248	80	164	1	1	0	76	21	40	79	56	178	122	2	4	9	74	51	105	70	71	50	37	3	112	73
Phy2767	0	0	1	0	0	0	0	0	0	1	3	0	0	0	0	0	0	0	0	0	0	3	1	0	0	0	2	0	0	0	0	0	14	0	0	0	0	3	0	2	0	0	0	0	0	0	0	0	0
Phy2755	0	0	0	0	0	0	0	0	0	0	1	0	0	0	1	0	0	8	0	0	0	0	0	0	0	1	0	0	0	0	0	0	10	0	0	0	1	1	0	0	0	0	1	0	0	0	0	0	0
Phy1361	3	0	4	7	2	2	14	5	8	4	4	1	2	4	1	5	1	12	5	2	0	8	3	12	2	0	0	0	2	1	0	0	0	3	1	2	3	2	2	2	1	2	2	4	0	1	0	0	0
Phy2167	3	4	2	3	0	1	1	0	1	1	3	0	0	0	0	0	1	1	2	1	0	6	0	1	0	0	0	0	0	0	0	0	0	0	0	0	2	0	0	0	1	0	0	1	0	0	0	0	1
Phy502	2	23	17	10	5	6	23	16	13	23	29	1	9	11	4	4	9	27	19	12	0	38	17	24	9	4	0	7	9	1	0	0	14	4	1	1	22	32	9	19	12	34	25	13	1	8	4	0	25
Phy2371	1	1	2	2	0	0	0	0	0	0	2	0	0	1	1	0	2	1	0	0	0	0	1	4	4	1	0	0	0	0	0	0	0	0	0	0	0	1	1	1	1	0	2	1	0	0	0	0	1
Phy435	14	23	23	15	7	21	2	5	1	12	28	0	11	11	3	16	1	0	9	13	4	26	8	30	17	7	0	1	18	10	2	0	15	7	25	0	17	28	16	17	25	19	5	16	18	4	2	1	8
Phy380	25	11	13	69	39	18	28	10	7	19	30	4	21	14	22	27	16	9	11	18	1	63	17	27	32	10	0	2	4	7	0	5	14	11	16	1	8	14	6	18	6	11	7	11	5	0	1	31	5
Phy2381	1	0	0	0	3	1	3	0	0	4	2	0	1	2	1	1	0	0	0	0	0	1	0	7	0	0	0	0	0	2	0	0	2	2	0	0	1	5	0	0	1	0	0	2	1	0	0	2	0
Phy804	14	1	1	13	22	29	15	14	6	22	27	1	3	4	5	9	0	0	15	12	0	2	4	4	0	2	2	1	13	11	0	1	1	0	0	0	18	27	11	28	3	2	0	3	2	0	0	0	0
Phy2042	1	1	1	2	3	4	1	2	0	0	0	0	1	0	0	0	0	0	0	0	0	1	1	4	2	0	0	0	0	4	0	2	0	0	0	0	1	0	0	0	5	1	0	0	0	0	0	0	0
Phy2716	1	0	0	7	3	1	1	0	1	0	0	0	1	2	0	0	0	5	1	0	0	0	0	0	3	0	0	0	5	0	0	0	0	0	0	0	1	1	0	0	1	0	0	0	1	0	0	0	0
Phy1978	3	2	0	3	3	1	0	0	1	0	4	0	0	0	0	0	0	1	13	2	0	1	0	1	2	0	1	0	3	2	0	0	4	0	0	0	3	1	4	3	1	2	0	0	0	0	0	0	0
Phy2012	0	0	0	8	1	4	2	0	5	2	6	0	3	1	1	2	0	5	2	1	0	3	1	2	2	0	0	0	4	0	0	0	0	0	1	0	0	7	1	0	0	0	1	1	1	0	0	0	0
Phy157	62	54	73	102	50	81	93	64	76	94	182	21	47	64	41	35	50	45	125	93	14	125	31	132	55	34	26	39	91	60	19	8	28	2	57	28	311	360	137	99	122	46	25	33	5	1	28	0	12
Phy1640	1	0	0	4	3	6	2	3	0	3	5	0	2	5	4	2	2	5	0	1	1	1	2	3	5	0	0	0	1	4	0	0	0	5	0	0	0	0	2	3	0	16	0	0	0	0	0	0	0
Phy482	18	7	9	37	15	43	24	6	11	30	79	9	5	10	12	16	21	22	31	32	6	24	9	30	11	5	6	3	23	10	5	2	22	3	11	1	30	34	13	33	69	2	9	9	3	0	22	0	0
Phy999	12	1	2	8	15	3	0	4	0	7	6	1	4	3	9	10	0	0	0	2	0	27	2	8	5	5	0	2	0	4	0	0	0	4	0	3	0	0	0	8	0	7	3	1	0	2	0	13	1
Phy2507	2	0	0	3	3	2	4	0	4	3	2	0	1	1	2	2	0	1	0	0	0	2	0	1	2	0	0	0	0	0	0	0	0	0	0	0	1	2	0	0	0	1	0	0	0	0	0	0	0
Phy1792	4	0	2	5	2	0	10	1	3	0	0	0	1	0	1	0	0	17	11	0	0	2	1	0	0	2	0	0	8	0	0	0	0	0	0	0	2	11	5	0	0	2	1	2	0	0	0	0	0
Phy2058	1	2	1	5	5	1	2	2	2	2	5	0	2	2	0	0	1	1	3	2	0	2	1	1	1	0	0	0	1	1	0	0	2	0	0	2	4	0	3	0	0	0	0	1	2	0	0	0	0
Phy2066	0	0	0	0	0	0	0	0	0	0	0	0	0	0	0	0	0	0	0	0	0	0	0	0	0	0	0	0	0	0	0	0	0	0	0	0	0	0	0	0	0	39	30	0	0	0	1	0	0
Phy2490	3	1	0	3	3	3	1	1	0	0	5	0	1	2	0	1	0	0	0	1	0	7	0	9	1	0	0	0	1	1	0	0	0	0	0	0	0	0	1	1	1	0	0	0	0	1	0	0	0
Phy49	395	210	267	839	686	538	470	351	345	283	455	141	167	254	223	191	154	310	613	209	64	652	164	567	209	154	61	71	367	143	5	47	122	66	251	189	293	364	175	69	81	93	78	104	79	32	95	3	67
Phy63	248	163	165	741	423	430	254	156	215	278	344	108	132	180	160	168	115	185	414	177	42	479	126	345	109	128	52	49	259	151	11	70	113	22	199	105	329	418	218	51	47	90	51	63	42	15	31	2	34
Phy121	162	74	102	262	120	144	156	71	101	165	305	48	59	78	50	56	73	146	153	107	21	243	83	162	57	66	15	29	73	103	15	45	44	9	111	29	100	142	47	121	71	45	24	47	20	12	32	1	13
Phy250	50	25	16	164	74	61	41	15	33	40	96	21	17	29	34	73	4	32	61	47	7	224	74	121	40	9	21	5	37	36	2	0	11	81	30	30	57	96	42	40	42	78	59	38	17	9	4	1	6
Phy455	35	8	6	92	23	41	30	10	19	32	72	3	6	9	13	9	12	17	22	28	1	42	9	24	4	2	6	3	23	33	0	0	2	2	4	1	43	49	21	23	2	0	7	4	1	1	3	0	7
Phy1101	5	1	4	14	6	9	7	3	6	6	8	3	1	6	4	3	0	5	5	0	1	4	2	7	6	1	3	0	12	2	0	1	1	2	3	3	8	5	2	3	4	9	0	1	2	0	4	1	0
Phy1138	5	1	2	20	4	7	4	2	7	6	5	6	0	5	3	3	1	3	7	3	2	9	5	9	1	2	1	0	8	2	0	0	1	0	2	3	6	14	4	1	1	2	1	3	1	0	4	0	1
Phy1957	6	1	2	5	0	1	0	0	7	1	1	0	1	3	1	0	0	0	1	1	1	4	0	8	3	0	0	0	0	0	0	0	0	0	8	0	0	0	0	1	0	0	0	1	0	0	0	0	0
Phy1999	2	0	1	2	3	0	1	2	0	0	1	0	0	0	2	1	0	5	1	0	0	5	0	3	0	0	0	0	0	0	0	0	0	1	0	0	1	0	0	0	0	4	0	0	0	0	0	1	0
Phy2220	2	2	1	1	4	2	3	0	4	0	5	0	0	0	0	0	2	1	1	0	2	3	0	1	1	1	1	1	2	0	0	0	0	0	0	0	1	6	1	2	2	1	0	2	0	0	0	0	1
Phy2564	0	0	0	2	1	2	2	0	0	4	1	3	1	0	0	1	0	0	2	1	0	0	1	0	2	1	0	0	0	0	0	0	0	0	0	0	0	1	0	1	0	3	0	0	1	0	0	0	0
Phy2738	0	0	0	0	3	2	2	1	1	1	2	0	0	1	1	1	0	0	0	1	0	1	1	1	1	1	0	0	2	0	0	0	0	0	0	0	3	1	1	0	2	0	1	0	0	0	0	0	0
Phy514	14	3	9	38	11	24	7	2	4	18	46	1	9	14	10	5	4	6	6	15	1	39	30	21	4	0	9	2	18	11	1	2	7	0	12	5	23	23	12	28	80	73	73	0	0	0	3	0	1
Phy2164	0	0	0	5	2	0	1	1	1	1	0	0	0	1	1	0	0	2	8	0	0	0	0	0	0	0	0	0	0	0	0	0	0	0	1	3	3	2	0	1	0	0	0	2	0	0	0	0	0
Phy187	123	31	25	133	196	156	139	49	70	84	165	28	30	95	105	114	37	62	140	56	1	146	36	123	54	21	0	14	103	40	4	2	17	54	36	8	95	194	62	41	16	25	3	19	13	11	15	1	10
Phy429	22	29	28	42	73	51	34	28	21	18	25	2	11	32	20	10	38	10	38	28	5	34	4	26	14	9	0	17	33	3	0	4	2	0	18	9	17	47	25	7	0	7	1	2	8	1	4	0	6
Phy469	24	14	14	77	29	42	18	9	24	17	42	1	6	13	21	24	25	20	44	7	7	35	7	31	17	13	0	3	4	13	0	6	0	7	19	2	39	62	20	10	8	10	0	27	1	3	0	0	4
Phy564	26	7	6	47	49	32	14	7	21	21	45	10	9	17	24	15	2	2	13	21	1	44	13	29	13	1	1	7	2	13	0	0	6	15	7	0	14	28	10	20	19	10	7	7	3	6	6	0	1
Phy636	6	0	4	11	6	8	10	14	13	11	7	0	3	4	2	2	13	31	64	2	0	13	2	11	10	1	4	17	62	1	0	5	1	0	4	6	36	69	25	0	0	0	0	6	0	0	12	0	0
Phy696	8	6	8	12	16	6	5	13	10	16	14	2	10	2	9	9	0	1	5	9	4	32	16	15	8	2	1	2	31	14	6	1	2	3	7	0	12	28	5	28	23	30	13	8	4	2	0	0	2
Phy1024	13	1	5	21	16	10	3	3	5	7	7	2	3	6	6	1	2	2	8	3	4	10	7	14	4	2	2	1	4	1	0	0	9	0	1	5	2	5	0	1	6	0	0	1	1	0	0	0	1
Phy1100	7	4	3	10	6	16	10	3	16	9	7	5	2	3	0	5	3	5	3	2	0	6	2	6	2	0	0	0	4	0	0	0	0	0	1	1	2	10	0	3	1	0	0	0	0	0	25	0	0
Phy1196	10	1	2	5	5	17	6	1	2	3	8	1	2	2	3	0	3	0	13	5	0	12	3	6	4	0	0	0	8	0	0	6	0	0	5	0	6	3	2	5	0	1	0	3	1	0	0	0	0
Phy1237	3	1	5	12	16	17	6	2	0	5	1	2	2	2	3	2	2	5	15	4	1	5	2	3	3	1	4	0	0	0	0	5	8	0	2	0	2	9	4	1	0	0	0	1	0	0	0	0	1
Phy1638	2	0	1	5	2	1	0	1	0	5	5	1	1	1	1	1	0	4	0	4	0	3	1	6	0	0	0	0	2	2	0	0	0	2	0	0	0	2	1	13	33	0	4	0	0	0	0	0	0
Phy1709	0	3	0	3	1	2	5	1	2	7	1	0	2	4	0	0	0	0	2	2	0	7	1	3	0	1	0	0	12	1	0	0	0	0	5	0	1	6	0	4	0	0	0	1	0	0	6	0	0
Phy1979	2	0	5	1	7	3	0	1	1	1	0	0	1	4	0	5	0	0	1	0	0	3	0	1	7	0	0	0	0	0	0	0	0	0	5	0	1	1	0	0	0	0	5	5	0	0	0	8	0
Phy2077	4	0	2	10	3	1	2	3	0	1	1	0	0	2	0	2	6	2	2	0	1	5	2	1	0	0	0	0	3	0	0	0	0	0	0	2	2	4	1	1	0	1	0	0	0	0	0	0	0
Phy2124	1	0	0	5	0	4	7	2	0	3	3	0	0	0	1	1	0	0	1	0	0	0	0	0	0	0	0	0	8	3	0	0	0	2	0	0	2	5	0	4	7	0	0	0	0	0	0	0	0
Phy2259	0	2	0	0	2	0	0	0	1	2	1	0	1	0	0	0	0	3	0	0	0	3	0	1	0	0	0	3	2	0	0	0	0	0	0	0	10	4	0	4	15	0	0	0	0	0	0	0	0
Phy2319	0	2	0	3	2	2	2	0	1	1	5	0	2	2	3	2	0	0	1	2	0	2	0	0	0	0	0	0	0	0	0	0	0	0	0	0	1	3	1	2	0	0	0	0	0	0	0	1	1
Phy2276	3	1	1	1	4	1	3	0	6	1	1	0	1	3	3	3	0	4	4	0	0	3	0	0	0	0	1	1	3	0	0	0	1	0	0	0	4	3	0	0	0	0	0	0	0	0	1	0	0
Phy2206	0	1	0	3	3	3	0	2	0	7	2	0	1	0	1	1	0	0	1	1	0	3	4	4	1	0	0	0	0	1	0	0	0	11	0	1	1	6	1	3	3	2	0	0	0	0	0	0	0
Phy243	24	34	90	60	17	48	12	9	27	40	35	29	52	66	35	38	29	27	11	20	24	74	41	123	53	47	0	11	15	28	10	28	21	21	83	111	2	1	0	7	11	23	19	28	13	2	9	150	8
Phy1331	0	2	3	4	0	0	0	2	0	2	0	7	2	2	1	0	5	0	3	3	0	12	0	15	3	4	0	1	1	0	0	1	16	2	6	4	1	0	1	0	0	0	0	0	0	0	6	2	1
Phy1087	3	2	9	2	3	0	0	0	1	1	0	10	3	4	3	7	0	0	0	2	0	4	2	7	4	4	0	0	2	3	0	10	0	0	15	0	0	0	0	1	0	0	0	0	0	0	0	37	3
Phy1023	7	5	5	10	7	8	2	2	8	12	5	1	7	10	4	3	17	6	5	7	3	17	2	9	6	9	0	0	2	4	0	0	1	0	11	2	1	0	2	0	0	0	0	2	0	0	0	6	1
Phy2022	1	1	6	0	0	2	0	0	1	0	2	0	2	6	0	2	0	0	6	0	0	2	6	0	7	0	0	0	0	0	0	0	0	0	2	0	0	0	0	0	0	3	0	0	0	0	0	7	1
Phy1967	0	0	0	1	0	0	0	0	0	0	2	0	0	0	0	0	0	0	0	0	0	0	0	0	0	0	0	0	0	0	0	0	0	0	0	0	0	0	0	0	4	4	64	0	0	0	0	0	0
Phy2750	2	0	0	0	1	0	0	0	0	0	1	0	0	0	1	3	4	1	0	0	0	0	0	0	2	0	7	0	2	0	0	0	0	0	0	0	0	2	1	2	7	0	0	0	0	0	0	0	1
Phy966	3	4	8	10	5	1	1	1	8	10	11	0	3	4	9	7	9	2	6	1	8	11	5	8	6	4	0	4	3	9	0	5	5	0	4	4	24	6	7	5	4	5	1	4	0	1	15	0	1
Phy2207	0	0	4	4	2	0	0	0	0	3	0	0	2	0	2	0	0	0	0	0	0	7	0	1	0	0	0	0	0	0	0	0	0	2	0	0	0	0	0	0	0	0	0	0	0	0	0	7	2
Phy2095	1	1	1	2	1	1	0	0	0	0	3	0	0	0	1	0	0	0	0	0	0	2	0	0	1	2	0	0	0	0	0	0	1	0	0	1	0	0	0	0	0	0	1	1	2	0	0	8	2
Phy819	1	2	9	7	5	10	0	3	0	3	1	2	5	11	3	9	0	0	0	2	0	20	0	12	3	3	0	0	0	1	0	0	3	0	20	9	0	0	0	0	0	9	3	4	0	0	0	37	0
Phy1240	0	1	4	1	0	0	0	0	0	0	3	0	0	3	2	3	0	0	1	0	0	6	0	7	1	0	0	0	0	2	0	0	0	0	3	0	0	0	0	1	0	1	2	0	3	0	0	22	0
Phy2414	0	3	0	0	0	0	0	0	0	0	0	0	0	0	0	1	3	0	0	0	0	0	0	2	0	0	0	0	0	0	0	1	2	3	0	0	0	0	0	0	0	0	0	0	0	0	0	1	2
Phy962	1	1	3	2	4	1	1	2	3	1	1	0	5	0	2	3	5	0	0	3	1	7	2	5	2	3	0	0	3	0	0	2	1	0	2	5	1	3	0	0	0	5	4	0	0	6	0	12	3
Phy2427	0	0	2	0	0	0	0	1	0	1	0	0	0	1	0	0	0	0	0	0	0	2	2	1	0	0	0	0	3	0	0	0	0	0	7	0	0	0	0	0	0	0	0	3	0	0	0	0	0
Phy2477	0	0	0	0	0	0	0	0	0	0	2	0	2	0	1	0	0	0	0	0	0	0	0	5	1	0	0	0	0	0	0	0	0	0	1	0	0	0	0	0	0	0	2	0	0	0	0	12	2
Phy1765	0	1	0	1	0	1	2	1	0	3	2	0	1	0	0	0	0	0	0	3	0	4	2	1	2	1	0	0	0	0	0	1	0	0	1	0	0	0	0	0	0	3	0	0	0	0	0	5	0
Phy2428	2	1	2	0	0	0	0	0	0	0	0	0	0	1	1	1	1	0	0	0	1	1	0	0	0	0	0	0	0	0	0	0	0	0	1	1	0	0	0	0	0	1	0	0	0	0	0	7	0
Phy2023	0	0	1	0	0	0	0	0	0	2	0	0	0	0	0	1	0	0	0	0	0	0	0	2	5	5	0	0	0	0	0	0	0	0	0	0	0	0	0	0	0	1	2	0	0	0	0	7	0
Phy439	26	14	9	21	14	12	11	4	13	29	39	4	11	13	4	6	2	0	13	18	3	61	15	23	8	8	0	0	8	20	1	10	3	1	11	3	0	0	0	7	16	24	6	9	8	2	4	1	7
Phy1244	0	1	7	1	2	1	0	0	0	4	1	0	3	2	3	1	0	0	0	0	0	3	0	3	1	0	0	0	0	0	0	0	0	0	6	0	0	0	0	0	0	0	2	0	0	0	0	24	1
Phy1253	0	6	7	4	1	2	0	0	0	1	1	0	2	1	0	1	3	0	0	0	0	2	1	2	0	1	0	0	0	1	0	0	0	0	1	3	1	0	1	2	1	0	0	2	0	8	0	11	4
Phy285	10	16	14	9	7	1	2	1	0	28	33	3	37	8	9	9	4	0	5	21	25	172	46	20	2	3	0	0	6	21	4	0	51	0	5	5	2	4	0	27	39	208	105	9	7	3	3	0	4
Phy866	2	3	7	4	5	2	1	2	1	15	8	1	5	3	0	3	5	0	1	5	8	8	6	8	4	3	5	0	1	4	0	1	0	0	1	2	0	2	0	4	4	6	1	0	3	0	0	0	3
Phy1471	0	4	3	0	1	2	0	1	0	3	0	0	3	1	0	0	5	0	0	0	0	2	1	9	2	0	0	0	0	0	0	0	2	0	0	0	0	0	0	0	2	0	5	0	0	0	0	7	1
Phy699	0	4	7	3	4	0	3	2	0	4	4	0	8	8	11	12	1	0	0	1	8	26	8	18	2	0	1	0	9	7	0	0	1	1	19	10	0	5	0	6	5	7	7	8	6	0	1	0	1
Phy1936	0	2	3	0	0	1	0	0	0	1	0	0	1	0	0	0	0	0	0	0	0	1	0	0	0	3	0	0	0	0	0	0	2	0	2	0	0	0	0	0	0	1	4	0	0	0	0	5	1
Phy2443	0	0	6	0	0	0	0	0	0	1	0	0	0	0	0	0	0	0	0	0	0	0	0	0	1	5	3	0	0	0	0	0	0	1	2	0	0	0	0	0	0	0	0	0	0	0	0	11	0
Phy2455	1	0	1	0	2	2	0	0	1	2	0	0	0	1	0	0	0	0	2	0	0	0	0	2	0	0	0	0	0	0	0	0	0	0	2	0	0	1	0	0	1	0	0	2	0	0	0	0	0
Phy172	16	47	98	30	49	41	25	22	40	43	42	13	42	36	41	54	12	7	34	30	12	100	28	90	32	25	0	4	0	20	2	23	11	6	84	35	4	3	1	8	24	49	16	28	40	12	30	371	55
Phy611	5	4	30	13	6	15	0	2	2	12	3	0	7	19	6	9	1	0	0	1	0	13	5	23	6	7	0	0	0	8	1	0	4	0	14	6	0	0	0	0	3	13	2	6	4	0	1	69	1
Phy629	7	3	5	3	1	3	0	3	2	19	11	0	2	10	4	4	5	0	1	4	15	4	3	8	4	2	4	0	13	7	4	10	0	0	7	12	2	7	7	7	6	9	3	9	6	0	2	0	1
Phy710	2	10	23	7	8	9	0	0	0	6	9	0	6	5	7	10	0	0	0	0	0	7	6	10	8	5	0	0	0	3	0	0	4	7	6	3	0	0	0	1	0	2	11	0	1	3	0	79	2
Phy1012	1	2	19	1	5	7	0	0	0	0	1	0	2	2	0	5	0	0	0	0	4	4	4	9	1	3	0	0	0	0	0	0	0	0	10	4	1	0	0	0	1	0	0	0	5	1	0	49	0
Phy2013	0	1	1	0	2	0	0	0	1	0	0	0	0	1	2	0	0	0	0	0	0	0	0	0	0	0	0	0	0	4	0	0	0	0	1	0	0	0	0	0	0	0	0	0	0	0	0	9	0
Phy2210	0	0	2	1	0	0	0	0	0	0	0	0	0	2	0	0	0	0	0	0	0	0	2	0	0	0	0	0	0	0	0	0	1	0	2	0	0	0	0	0	0	0	0	0	0	1	0	10	0
Phy2309	1	0	0	0	0	0	0	0	0	3	1	0	2	0	0	0	1	0	2	0	0	0	1	1	1	0	0	0	0	0	0	0	0	1	0	0	0	2	0	9	0	3	1	0	0	0	0	0	0
Phy1229	0	2	3	4	1	9	0	0	0	1	1	0	0	3	2	1	3	0	0	2	0	4	0	7	1	0	0	0	3	0	1	0	2	0	4	0	6	2	1	0	0	1	0	4	0	2	0	14	3
Phy630	2	9	6	10	1	10	2	5	1	6	9	0	3	7	6	5	8	0	6	4	4	8	7	6	10	0	0	0	3	2	0	1	5	5	11	10	0	1	5	0	0	2	2	4	0	0	0	34	12
Phy1348	2	0	6	2	0	0	0	1	1	1	2	0	0	2	1	1	5	0	0	3	4	2	0	4	0	0	0	0	0	1	0	2	0	0	1	0	2	1	1	0	2	3	0	0	2	3	0	16	0
Phy71	82	73	55	344	80	92	56	47	45	271	426	31	183	58	65	134	80	17	105	141	29	1278	935	122	55	14	13	18	86	189	52	7	45	48	53	28	208	279	81	325	168	474	105	32	22	6	23	0	32
Phy2566	0	0	0	3	0	1	1	1	0	1	0	2	1	0	0	0	0	2	0	2	0	4	0	0	0	0	0	0	3	0	0	0	0	0	0	0	0	0	0	0	0	7	0	0	0	0	0	0	0
Phy1517	3	0	1	4	0	5	0	2	2	1	1	0	1	2	2	2	0	4	1	2	0	4	3	3	0	1	0	0	3	2	0	0	0	0	2	2	4	5	1	2	1	4	0	0	0	0	0	0	0
Phy1615	0	1	1	1	0	3	1	0	0	1	1	0	2	1	0	0	0	0	0	4	0	13	0	1	0	0	0	0	0	0	0	0	0	0	4	0	0	0	0	3	1	13	0	0	0	0	0	0	1
Phy511	11	7	8	12	21	16	7	4	2	18	29	1	11	9	6	9	5	1	2	6	5	12	9	21	3	6	4	0	9	15	0	0	6	0	9	4	28	29	15	37	4	12	5	8	2	1	3	0	20
Phy107	26	37	37	92	14	26	15	10	13	64	111	8	94	33	15	29	31	9	21	53	28	603	108	84	25	18	11	6	31	37	8	47	88	11	42	20	41	69	26	71	57	542	256	5	6	12	16	0	92
Phy822	2	6	4	4	2	1	0	3	0	6	5	2	3	0	3	1	6	0	5	5	0	21	4	8	1	0	0	1	2	3	1	3	6	4	3	0	2	5	3	5	4	8	8	2	0	0	1	1	3
Phy1391	1	0	3	3	1	2	1	0	0	0	4	0	0	0	1	0	0	0	0	3	0	7	2	5	0	0	0	0	0	0	0	0	0	0	3	0	2	6	1	4	0	19	3	1	0	0	0	0	0
Phy1627	0	2	1	0	1	1	0	0	0	1	0	0	1	1	1	0	0	0	0	1	0	1	2	5	1	0	0	0	0	0	0	1	3	0	1	0	0	0	1	0	0	0	0	0	3	0	0	0	0
Phy882	5	3	2	11	8	5	2	0	1	14	8	0	5	1	2	1	0	0	1	0	2	9	1	3	0	2	1	2	0	8	2	1	3	1	2	3	2	2	0	9	6	35	17	2	1	0	0	0	1
Phy864	0	0	0	0	0	1	0	0	0	0	0	1	2	0	0	1	0	0	0	0	1	31	13	1	0	0	0	0	0	9	0	0	14	9	1	0	0	0	0	6	2	44	59	0	0	0	0	0	0
Phy1443	2	0	3	1	1	1	0	3	0	1	1	0	1	1	0	1	0	0	3	0	0	1	0	3	1	0	0	0	0	0	0	0	0	1	0	0	1	1	1	0	0	0	1	2	5	1	0	0	1
Phy1526	0	1	0	2	0	0	0	0	0	5	3	0	2	1	0	0	0	0	0	3	0	5	5	0	0	0	0	0	0	1	0	0	5	0	0	0	0	1	2	7	4	20	7	0	0	0	0	0	0
Phy465	6	15	22	21	13	10	4	3	0	15	10	2	14	17	14	16	2	0	0	9	13	20	7	35	12	13	1	0	0	0	2	5	17	3	19	20	0	2	2	4	7	6	17	16	7	7	8	31	4
Phy35	89	91	120	216	184	212	95	67	77	205	226	27	112	97	84	96	67	55	97	91	55	455	98	185	72	46	28	17	89	77	45	44	92	29	144	91	158	234	59	155	117	592	622	844	666	2918	63	5	121
Phy1374	1	0	1	1	1	1	1	0	0	0	1	0	0	1	3	0	0	0	1	0	0	3	1	1	3	0	0	2	4	0	1	1	2	0	1	0	4	6	1	16	17	2	2	2	1	0	1	0	3
Phy208	14	8	9	14	9	4	0	3	8	33	46	0	24	12	9	13	18	2	1	21	6	194	45	26	10	7	9	1	4	24	15	30	36	7	17	13	4	6	5	37	45	203	133	360	263	697	3	5	7
Phy1947	0	0	3	2	0	1	0	0	0	1	0	0	2	3	0	0	0	0	0	0	0	1	0	0	0	0	0	0	0	4	0	0	0	0	6	0	0	0	0	0	0	0	4	0	1	0	1	12	0
Phy1228	0	2	1	5	8	4	2	0	1	2	3	2	2	1	4	8	0	1	1	4	0	12	3	4	0	4	0	0	2	5	0	0	3	6	0	5	4	3	0	9	7	11	13	8	5	8	0	0	2
Phy376	7	5	10	28	4	7	1	3	4	25	57	9	23	6	6	7	12	4	8	24	12	88	10	13	2	7	0	2	11	11	3	3	12	8	19	11	20	14	5	33	54	87	89	2	0	1	7	0	9
Phy963	0	1	4	5	0	1	0	2	0	10	12	0	4	1	2	1	9	1	0	2	2	9	5	12	0	1	0	0	2	12	0	0	0	1	1	0	2	5	0	6	3	29	3	1	0	1	5	0	1
Phy55	117	276	461	351	154	374	78	59	56	285	256	103	211	328	181	314	183	16	134	128	66	672	118	633	248	153	38	16	143	73	4	63	50	56	326	115	11	17	12	17	12	95	19	107	83	38	153	1	58
Phy902	5	5	3	10	2	3	3	1	1	6	6	1	5	4	2	2	1	0	2	1	3	12	3	3	7	2	4	0	1	3	1	5	1	0	1	0	8	8	5	3	0	6	0	3	1	2	2	0	11
Phy1799	3	0	0	0	0	1	0	1	0	1	0	0	0	1	1	3	0	0	1	0	0	0	0	2	7	1	0	0	0	2	0	0	0	0	2	3	0	0	1	1	0	0	0	0	0	0	0	0	0
Phy644	2	4	7	11	5	5	12	1	3	12	6	0	8	9	3	5	0	2	3	1	4	15	7	12	6	3	0	2	10	2	0	0	10	2	8	10	11	8	2	7	20	10	4	4	0	4	0	0	5
Phy1789	0	0	4	0	2	0	1	1	0	2	0	0	0	2	0	0	0	0	0	1	2	0	2	0	1	4	0	0	0	0	0	0	0	0	1	0	0	0	0	1	2	0	0	0	0	3	0	0	0
Phy1401	0	1	0	2	5	1	0	1	1	2	1	0	2	0	3	2	2	3	0	0	4	1	1	7	9	5	2	0	0	0	0	0	4	0	4	0	4	1	0	3	0	2	6	0	8	0	0	0	0
Phy1863	1	3	0	4	2	3	0	1	0	1	3	0	0	2	0	2	0	0	0	1	0	5	0	5	0	0	0	0	0	0	0	0	0	0	0	0	0	3	0	0	0	3	0	0	0	0	1	0	0
Phy393	14	24	27	11	12	14	7	8	9	18	23	1	4	18	10	10	6	1	6	7	11	21	2	36	9	15	1	0	8	9	0	0	1	1	23	16	1	0	0	3	7	4	4	2	2	4	17	148	43
Phy1840	1	3	1	0	0	2	0	1	0	3	3	0	1	0	0	1	0	0	1	0	0	2	0	1	0	0	0	0	0	0	0	5	1	0	0	0	4	1	0	3	4	4	4	0	0	0	0	0	0
Phy2000	0	1	0	1	1	0	0	0	0	2	0	1	0	0	2	0	0	0	0	1	0	0	0	0	2	1	0	0	0	2	0	0	0	0	3	2	2	3	0	6	1	0	0	3	0	0	0	0	2
Phy897	0	0	1	0	3	2	0	0	0	0	1	0	0	0	1	0	0	0	0	0	0	12	0	0	0	0	18	0	0	0	2	0	0	0	0	0	0	3	1	2	0	25	3	59	32	164	0	0	3
Phy1700	0	0	3	3	0	2	0	0	0	1	3	0	1	2	0	0	0	0	0	0	0	4	1	2	2	0	0	0	0	0	0	2	2	0	6	0	0	1	2	1	3	2	8	0	0	0	3	0	1
Phy1345	2	2	0	4	2	2	0	1	0	4	7	0	2	0	0	5	1	0	1	2	0	10	2	0	2	1	0	0	0	0	0	0	0	1	3	2	1	4	0	2	2	12	5	1	0	1	0	0	2
Phy709	5	0	3	17	8	7	4	4	1	9	9	2	9	11	3	6	1	0	0	9	6	34	10	7	7	2	0	0	1	0	4	0	3	0	15	1	7	3	2	7	14	15	13	0	3	0	4	0	3
Phy2338	0	0	0	0	0	0	0	0	0	0	0	0	0	0	0	0	0	0	0	0	0	0	1	0	1	0	0	0	0	0	10	0	3	0	0	0	0	0	0	0	4	0	42	0	0	0	0	0	0
Phy581	2	11	7	35	15	22	2	5	5	5	16	15	6	15	13	13	9	0	9	3	11	29	13	13	3	3	0	0	9	0	0	3	4	1	10	6	7	9	12	7	21	10	4	8	7	0	7	0	6
Phy2553	2	0	2	0	1	2	0	0	0	1	0	0	0	0	0	1	0	0	0	0	0	1	0	8	0	0	0	0	0	2	0	0	0	0	0	0	0	0	0	0	1	1	0	0	0	0	0	0	0
Phy2718	0	1	0	1	0	0	0	0	0	0	0	0	0	1	0	3	0	0	0	0	1	0	0	1	0	1	0	0	0	0	0	0	1	0	3	0	0	1	0	0	0	0	0	0	0	0	0	0	1
Phy2761	0	0	2	1	0	0	0	0	0	0	2	0	1	0	0	0	0	0	0	0	2	0	0	0	1	0	0	0	0	0	0	0	18	0	7	0	0	0	0	0	0	0	0	0	0	0	0	3	0
Phy1949	0	2	1	4	0	0	0	0	0	2	4	0	1	1	1	4	0	0	0	0	0	10	1	1	1	1	0	0	0	1	0	0	0	0	1	0	0	0	0	0	0	1	0	1	0	0	0	0	1
Phy2586	1	1	0	0	1	0	0	0	0	0	0	0	1	1	0	0	0	0	0	2	0	0	0	0	0	0	0	0	0	0	0	0	0	0	0	0	0	0	0	0	1	2	0	0	0	0	0	3	1
Phy1462	2	3	7	1	2	1	0	0	0	3	0	0	0	0	0	0	0	0	0	0	0	1	0	4	1	0	0	0	0	0	0	0	0	0	1	2	0	0	0	1	0	0	0	0	1	0	0	28	0
Phy1382	0	3	3	4	2	0	0	0	0	1	3	0	0	0	0	2	0	0	1	2	0	0	0	1	3	0	0	0	0	0	0	0	5	0	1	1	0	0	0	0	1	1	0	0	0	1	0	15	7
Phy2384	0	0	1	0	0	0	0	0	0	1	0	0	1	1	2	3	0	0	0	0	0	0	0	1	1	4	0	0	0	0	0	0	0	0	0	0	0	0	0	0	0	0	0	0	0	0	0	12	1
Phy2565	0	0	5	0	0	1	0	0	3	0	0	0	0	0	1	0	0	4	0	0	0	0	0	0	0	0	1	0	0	0	0	0	0	0	3	0	0	2	1	0	0	2	0	0	0	0	0	13	0
Phy374	8	18	28	19	8	17	0	3	0	15	14	0	11	19	11	14	2	0	13	8	0	21	5	31	17	3	0	0	1	2	0	0	19	2	13	6	1	1	0	3	10	14	6	12	6	0	1	118	23
Phy2529	1	1	1	0	1	0	1	0	0	1	0	3	0	0	0	0	0	0	0	1	0	0	0	1	0	1	0	0	0	0	0	0	1	0	0	0	0	0	0	0	0	0	0	0	1	0	0	10	0
Phy2322	0	0	3	1	0	0	0	0	0	0	0	0	1	0	0	1	3	0	1	0	0	2	0	0	0	0	0	0	0	0	0	0	0	0	0	2	0	0	0	0	0	0	0	1	0	0	0	5	0
Phy2178	0	2	1	2	0	1	1	0	0	2	3	0	0	0	2	1	0	1	0	1	0	0	3	0	0	0	0	1	0	0	0	0	1	0	1	0	0	0	0	0	0	0	0	0	0	0	0	7	1
Phy891	0	4	7	0	0	2	1	1	0	5	4	1	0	0	0	0	0	0	0	0	4	4	0	1	0	2	0	0	0	2	0	0	0	11	1	1	0	0	0	0	2	5	0	1	1	0	0	119	1
Phy2603	0	0	0	0	0	2	0	0	0	0	1	0	0	1	0	0	0	0	0	1	0	2	0	0	0	0	0	0	0	0	0	0	0	0	0	1	0	1	0	0	0	3	0	0	1	0	0	4	1
Phy2	432	542	1668	1044	1116	562	670	689	579	1394	1163	341	1483	1761	1175	1462	1453	222	1327	894	701	3279	1195	2278	1600	1592	438	430	1854	1040	291	456	1353	193	2712	1240	1926	4421	1739	1053	1237	1533	1229	1381	994	374	627	17	1976
Phy1056	1	1	7	2	1	0	3	1	1	1	5	0	2	11	3	6	6	0	0	5	1	6	1	1	3	0	0	0	7	6	0	0	1	0	3	5	0	1	0	1	1	1	2	2	3	0	12	24	6
Phy1198	0	0	0	1	0	0	0	0	1	0	1	0	3	3	2	1	1	1	0	1	0	1	2	1	0	0	0	1	1	0	0	0	0	0	1	0	2	8	1	0	0	1	0	0	0	0	0	0	0
Phy363	12	6	13	11	12	5	7	16	3	20	26	1	17	15	14	9	26	1	8	4	11	33	20	20	17	16	0	1	15	17	4	8	19	3	25	13	6	10	4	54	26	31	19	13	9	6	6	0	15
Phy682	1	5	5	1	4	4	6	3	3	10	4	1	3	6	1	7	4	0	2	1	2	8	3	2	4	6	3	4	7	0	1	1	5	0	7	0	14	35	22	1	5	2	6	4	1	1	3	0	16
Phy19	148	175	458	315	352	240	199	206	152	388	353	74	421	474	293	408	349	47	322	226	172	840	341	642	427	419	80	81	405	237	97	101	381	81	628	328	335	802	313	186	273	363	269	309	253	110	166	0	479
Phy5	402	406	1108	845	863	689	429	500	404	1041	1073	247	903	1238	750	1022	923	134	791	645	486	2093	768	1745	918	1088	330	178	1152	726	217	265	830	170	1719	819	3839	4946	2611	1559	1735	845	939	868	570	213	469	8	1467
Phy937	0	0	0	0	0	0	1	0	0	0	2	0	0	6	1	1	0	0	0	0	0	2	0	0	3	1	0	0	0	1	0	0	0	0	1	0	3	10	1	0	2	3	0	0	0	0	0	0	0
Phy1533	2	0	8	0	3	0	0	0	0	2	1	0	0	2	2	0	0	0	0	0	0	5	2	1	4	0	0	0	0	0	0	0	0	0	1	0	0	0	1	0	2	0	0	0	1	0	0	21	2
Phy1948	1	0	4	1	0	5	0	0	0	0	0	0	0	2	0	1	0	0	0	0	0	1	0	2	0	1	0	0	0	0	0	0	0	2	1	0	0	0	0	0	0	2	0	0	0	2	0	20	0
Phy1067	0	4	6	4	2	5	0	2	0	5	1	0	3	5	3	2	0	0	1	1	0	8	2	4	3	6	0	0	0	0	0	0	0	1	9	11	0	0	0	0	2	5	1	3	0	0	0	14	2
Phy2129	2	0	7	0	0	0	0	0	0	0	0	0	0	1	0	0	0	0	0	0	5	0	0	1	0	0	0	0	0	0	0	0	0	0	0	0	0	0	0	0	2	0	0	1	0	0	0	9	1
Phy308	17	13	31	29	15	20	3	13	12	36	17	3	18	33	25	30	11	19	3	16	16	62	32	80	20	27	4	0	15	18	7	23	29	7	58	40	10	12	3	6	17	16	12	14	13	7	18	0	7
Phy222	22	39	41	56	23	39	10	17	24	58	35	13	20	12	27	24	8	19	19	21	3	93	11	56	27	19	30	0	31	26	10	12	9	3	35	11	44	59	14	71	33	64	46	11	2	0	4	0	26
Phy1178	2	0	5	6	0	2	0	0	2	0	5	1	3	3	4	3	4	0	0	5	0	13	3	2	4	9	0	8	0	0	0	0	0	0	15	9	0	0	1	0	1	1	0	4	1	0	0	0	1
Phy1409	0	1	2	1	0	0	0	0	0	3	0	0	4	7	2	0	0	0	0	1	1	2	5	6	0	1	0	0	0	7	0	0	0	0	5	2	0	0	0	0	0	0	0	0	0	0	0	16	0
Phy1510	0	1	1	1	1	0	0	1	0	1	0	2	0	2	1	0	0	0	0	3	5	1	0	0	0	0	0	0	0	10	6	0	7	1	0	0	0	0	0	0	0	0	2	2	0	0	0	17	2
Phy2324	0	0	1	0	0	0	0	0	0	0	0	0	0	0	0	0	0	0	0	0	0	2	0	0	0	0	0	0	0	0	0	0	0	0	0	0	0	0	0	0	0	42	0	0	0	0	0	0	0
Phy1807	0	0	0	0	0	0	0	0	0	1	0	0	1	0	0	1	0	0	0	0	0	6	0	1	0	0	0	0	0	0	0	0	1	0	2	0	1	0	0	4	0	22	1	1	0	0	0	0	0
Phy383	5	10	33	20	27	16	3	6	8	21	16	12	18	22	17	18	12	0	7	14	7	37	21	48	19	15	3	1	14	18	6	5	10	0	46	23	2	11	2	4	7	21	12	11	15	4	2	1	9
Phy1215	0	1	10	0	3	4	0	0	0	1	1	6	3	8	4	2	1	0	0	0	0	8	3	11	1	0	0	0	0	0	0	1	0	0	3	0	0	0	0	0	1	2	3	6	2	2	0	22	0
Phy1990	2	4	1	0	0	0	0	0	0	0	0	0	0	0	0	0	0	0	0	0	0	1	5	4	0	2	0	0	0	0	0	0	0	0	0	0	0	0	0	0	0	0	0	2	0	0	0	29	0
Phy1172	3	3	3	2	2	0	1	0	2	6	0	0	2	3	4	4	2	0	0	0	0	1	3	6	4	1	0	0	0	0	0	0	1	0	11	5	0	0	2	5	3	3	5	1	0	3	0	0	1
Phy1585	0	0	7	0	3	1	0	0	0	3	2	0	0	1	2	1	0	0	0	0	4	1	2	1	0	0	0	0	0	0	0	0	0	5	0	2	0	0	0	0	0	0	0	2	1	0	0	22	0
Phy1019	0	4	2	0	0	0	0	0	0	8	1	0	2	4	0	5	2	0	3	2	1	3	4	5	2	1	0	0	0	6	6	0	0	1	1	6	2	0	0	1	1	0	1	0	1	1	0	9	2
Phy192	15	20	51	41	69	44	24	18	19	30	37	6	43	49	40	42	29	11	24	22	28	91	39	76	48	42	5	6	27	25	6	2	32	11	64	42	29	37	20	17	32	57	24	42	22	11	27	0	56
Phy1755	0	1	0	0	44	9	0	2	2	0	4	0	0	0	1	1	0	3	0	0	0	0	0	3	0	0	0	0	0	7	0	0	0	0	0	0	12	20	1	0	0	1	0	0	2	0	0	1	0
Phy2509	0	1	3	0	2	0	0	0	0	3	0	0	1	2	4	0	0	0	0	0	0	1	0	0	0	0	0	0	0	0	0	0	0	0	6	0	0	0	0	0	0	0	0	0	0	0	0	12	0
Phy1088	3	1	3	2	0	3	0	3	0	5	5	0	3	5	1	6	2	0	0	3	0	1	4	4	6	1	0	0	0	6	0	0	0	0	6	3	2	8	1	38	9	9	0	5	1	0	0	0	1
Phy2628	0	2	0	2	0	0	0	1	0	0	0	0	0	1	2	2	0	0	0	1	0	0	3	2	0	1	0	0	0	0	0	0	1	0	1	0	0	1	0	1	0	0	0	0	2	0	9	0	0
Phy548	7	11	69	8	25	23	0	3	1	2	4	1	5	24	10	10	0	0	0	4	1	23	0	28	6	11	0	0	0	6	0	0	3	2	15	5	0	0	0	0	1	0	0	10	7	1	0	191	3
Phy800	0	0	0	0	0	0	0	2	0	0	0	0	0	0	0	0	20	6	12	7	0	0	1	0	0	1	3	4	39	79	0	0	0	0	0	0	14	24	5	12	2	0	2	0	0	0	0	0	1
Phy2252	0	0	2	2	0	0	1	0	0	0	0	0	0	0	2	4	0	0	0	0	0	0	0	2	0	0	0	0	0	0	0	0	12	0	0	0	1	1	0	0	0	0	0	0	0	0	0	9	2
Phy757	4	11	17	4	5	8	0	1	2	5	4	0	7	9	5	8	2	0	0	3	0	6	2	9	0	2	0	0	3	6	0	0	6	0	11	8	4	1	2	0	5	5	8	4	2	1	1	49	0
Phy1579	0	0	1	0	0	0	0	0	0	2	0	1	0	0	0	0	0	0	0	0	1	0	0	0	0	0	0	0	0	0	0	0	0	0	0	0	0	0	0	0	0	0	0	0	0	0	0	86	0
Phy2128	0	0	1	0	2	0	0	0	0	0	0	0	0	0	0	0	0	0	0	0	0	3	0	0	0	0	0	1	0	0	0	0	0	0	0	0	0	0	0	0	0	0	0	0	0	0	0	53	0
Phy951	1	6	15	0	1	8	0	0	0	1	4	0	0	2	2	0	0	0	0	5	1	1	0	1	4	0	0	0	0	1	0	0	0	0	1	0	0	0	0	0	3	0	0	1	0	0	17	129	1
Phy2442	0	0	0	0	0	0	0	0	0	0	0	0	0	0	0	0	0	0	0	1	0	0	0	1	0	0	0	1	0	0	0	0	0	0	0	0	0	0	0	0	0	0	0	0	0	0	0	0	0
Phy1090	0	0	2	5	5	7	1	0	7	0	4	0	1	3	3	5	0	2	2	5	0	10	3	9	0	5	0	0	0	0	0	1	0	4	3	0	17	13	13	3	7	5	0	2	2	1	3	0	2
Phy1509	2	0	10	0	1	0	0	0	0	1	0	0	1	2	1	4	0	0	0	0	0	5	0	0	2	2	0	0	0	0	0	0	0	0	0	0	0	0	0	0	0	0	0	0	0	0	0	26	0
Phy2492	0	0	1	2	3	0	1	0	0	2	0	0	0	2	0	0	0	0	0	0	0	0	0	0	0	0	0	0	0	0	0	0	0	0	0	0	2	1	1	0	0	0	0	0	0	0	0	6	0
Phy258	18	18	69	55	56	86	7	12	8	23	24	2	19	56	71	91	11	0	1	11	1	41	10	108	56	19	0	2	0	3	3	5	4	13	42	16	0	0	0	3	4	19	4	19	7	4	0	328	3
Phy1619	0	0	0	0	0	0	0	0	0	0	0	0	0	0	0	0	0	0	0	24	0	0	0	0	0	0	0	0	0	15	0	0	0	0	0	0	0	0	0	1	0	0	2	0	0	0	0	0	0
Phy1959	0	0	3	2	0	0	0	0	0	1	0	0	3	1	3	1	0	0	0	0	1	11	1	0	2	0	0	1	0	0	0	0	0	0	0	0	0	0	0	0	0	4	0	1	0	0	0	5	1
Phy1969	0	1	4	0	5	1	0	0	0	1	3	0	0	1	0	0	0	0	0	0	3	1	2	1	5	0	0	0	0	0	0	0	0	0	0	0	0	0	0	0	1	1	0	0	0	0	0	11	0
Phy2177	0	0	1	1	0	1	0	0	0	0	1	0	0	0	0	1	0	0	0	0	0	0	0	0	1	0	0	0	0	0	0	0	0	0	4	0	0	0	0	0	0	0	0	0	0	0	0	21	0
Phy2398	0	0	3	2	0	4	0	0	0	0	3	1	0	1	1	1	0	0	1	0	1	0	0	1	0	0	0	0	0	0	0	0	0	0	0	0	0	0	0	0	0	0	0	0	0	0	0	6	0
Phy936	1	6	8	6	31	11	1	1	4	5	2	1	3	5	9	17	0	0	0	2	0	5	2	6	3	0	0	1	0	0	0	0	2	0	13	2	1	1	0	1	0	1	1	2	3	4	0	20	1
Phy926	0	3	9	7	18	12	6	2	1	1	8	0	1	4	8	8	1	0	1	0	0	10	2	10	1	0	0	0	0	0	0	0	15	1	8	4	0	3	0	0	0	13	2	6	2	3	0	30	1
Phy1525	2	0	3	5	11	8	1	4	0	1	1	0	1	2	2	1	0	0	0	0	0	5	1	8	2	0	0	0	3	0	0	0	0	0	0	0	12	10	9	1	0	2	1	1	0	0	0	22	0
Phy1159	1	1	3	6	19	13	1	0	0	4	1	0	0	1	3	2	0	0	0	2	2	4	3	7	1	0	0	0	0	0	0	0	1	9	3	0	2	3	1	0	1	0	1	3	2	2	0	54	0
Phy1777	0	2	3	1	5	2	0	0	0	0	8	0	1	2	2	5	0	0	0	0	0	0	2	2	0	0	0	0	0	0	0	0	0	1	4	0	1	1	1	0	0	1	2	6	0	0	0	18	0
Phy2165	0	1	2	2	2	1	0	0	0	0	2	0	0	1	0	2	0	0	0	0	0	0	0	0	1	0	0	0	0	0	0	0	0	2	1	0	0	0	0	1	0	1	2	1	0	0	0	9	0
Phy2382	1	0	1	0	3	3	1	0	0	0	0	0	0	1	1	6	0	0	0	0	2	2	0	5	1	1	0	0	0	0	0	0	0	0	3	0	2	2	1	1	0	0	1	0	0	0	0	13	0
Phy2627	0	0	2	2	1	0	0	3	0	3	0	1	0	2	1	1	0	0	0	0	0	0	0	0	0	0	0	0	0	0	0	0	0	0	0	0	0	2	0	0	0	0	0	0	0	0	0	9	0
Phy1857	2	0	0	5	0	1	1	0	0	0	1	0	2	2	2	4	0	0	1	0	2	0	0	2	0	0	0	0	0	0	0	0	3	4	6	3	2	0	0	0	0	3	1	0	0	0	2	12	0
Phy1981	0	1	7	1	4	2	0	0	0	0	0	0	0	0	1	1	0	0	0	0	0	0	0	5	0	0	0	0	0	0	0	0	0	0	0	0	2	0	0	1	0	0	0	0	0	0	0	18	0
Phy899	3	7	16	9	21	8	1	0	0	10	9	0	0	3	2	13	0	0	0	0	0	8	1	10	1	0	0	0	0	0	0	0	0	3	1	4	3	1	1	1	1	2	0	6	2	2	0	70	0
Phy2527	1	0	0	2	1	0	0	0	0	3	0	0	0	0	2	1	0	0	0	2	0	1	0	1	2	0	0	0	0	0	0	0	1	0	1	0	1	1	1	0	4	0	1	0	0	0	0	11	0
Phy779	4	2	10	8	3	10	3	2	1	5	8	3	3	4	1	4	5	0	3	5	0	20	3	5	9	1	0	4	6	0	0	0	4	0	4	4	2	6	5	5	1	8	5	0	4	0	0	27	4
Phy1295	0	0	10	2	6	2	0	1	0	2	0	0	0	2	2	0	0	0	0	1	0	3	2	8	0	2	0	0	1	1	0	0	0	3	3	0	0	2	1	1	1	1	2	1	0	0	0	53	0
Phy449	8	7	22	28	18	12	13	12	7	10	25	4	17	8	13	10	1	1	6	7	6	40	3	22	13	8	0	0	3	3	0	5	4	9	9	4	16	5	8	4	7	6	7	6	14	4	0	69	3
Phy664	1	2	18	12	10	16	4	1	2	1	3	2	4	8	8	7	0	0	6	2	0	15	7	11	8	3	0	0	1	8	0	0	0	10	2	2	5	9	3	2	1	7	0	11	3	4	0	114	2
Phy836	3	3	7	23	25	14	4	0	0	3	10	7	2	6	6	9	0	2	0	3	2	10	5	20	2	0	0	0	6	3	0	0	0	10	4	0	7	15	7	3	6	4	1	1	1	3	0	68	0
Phy1641	0	0	4	3	1	1	0	0	9	0	2	0	3	1	0	1	0	0	0	3	0	3	0	2	6	4	0	0	0	0	0	0	0	0	8	0	1	1	0	0	0	0	0	0	0	0	0	9	1
Phy1908	0	2	6	1	2	0	0	0	2	1	0	0	2	1	2	3	0	0	0	0	0	1	0	1	2	0	0	0	0	0	0	0	0	2	0	0	0	1	0	0	2	1	0	0	1	0	0	22	0
Phy2412	0	0	2	3	0	1	0	1	2	0	0	0	1	0	0	3	0	0	0	1	0	4	1	3	1	0	0	0	2	1	0	1	0	3	0	0	0	0	0	0	0	3	0	0	0	0	0	1	2
Phy2476	0	0	0	0	0	1	0	0	0	0	0	0	0	1	3	0	0	0	0	1	0	0	2	2	0	0	0	0	0	0	0	0	1	4	0	0	2	3	0	0	0	3	0	0	1	0	0	5	0
Phy286	0	0	0	2	0	1	4	77	27	0	0	0	0	0	0	0	33	2	8	1	0	0	2	0	0	0	13	8	23	0	0	0	1	0	0	0	157	77	118	7	0	2	57	0	0	0	7	0	0
Phy2238	2	2	2	2	1	2	0	0	0	1	2	0	0	1	0	0	0	0	1	1	0	2	0	1	0	1	0	0	0	0	0	0	0	0	1	0	0	0	0	0	0	0	0	0	0	0	0	1	3
Phy910	0	0	0	2	3	1	1	0	0	1	3	0	0	1	4	5	0	0	2	0	0	9	1	14	4	0	0	0	0	0	0	0	0	7	2	21	4	4	0	19	16	39	28	64	27	60	0	0	0
Phy421	8	19	30	17	6	13	3	1	0	9	19	2	17	6	6	12	8	0	0	11	1	22	8	26	12	7	0	1	17	4	0	1	5	1	17	8	0	0	0	0	0	1	8	5	3	0	13	95	12
Phy1410	2	1	1	2	0	0	0	0	1	3	0	8	0	1	1	1	0	0	2	3	0	2	0	0	1	2	1	4	0	9	0	0	5	0	0	0	0	1	0	0	0	0	0	0	0	1	1	3	3
Phy381	6	13	39	24	6	14	3	1	0	18	9	5	17	29	27	24	2	1	0	4	1	20	4	30	11	33	0	0	0	1	0	0	1	3	37	12	0	0	0	1	0	0	3	8	4	1	1	171	15
Phy657	6	5	20	6	1	10	0	0	0	11	2	0	1	8	5	6	0	0	0	1	4	7	1	7	2	3	0	0	0	5	0	0	0	0	18	0	0	0	0	0	1	1	1	2	1	0	0	86	7
Phy1714	0	0	8	0	0	1	0	0	0	0	0	0	0	4	0	1	1	0	0	0	0	0	1	3	0	0	0	0	0	0	0	0	0	2	0	0	0	0	0	0	0	0	0	0	0	0	0	42	2
Phy1386	1	5	2	0	1	1	0	0	7	3	1	1	1	5	1	4	0	0	0	0	2	1	1	2	0	0	0	0	3	0	0	0	0	0	0	2	0	0	0	0	0	2	0	1	0	0	0	6	1
Phy1899	0	0	1	2	0	0	0	0	0	1	0	1	1	2	2	0	0	0	0	0	0	2	0	1	0	0	0	0	0	0	0	0	0	0	5	0	0	0	0	0	0	3	0	0	0	0	0	8	1
Phy1527	2	2	5	0	0	1	0	0	0	0	1	0	2	2	1	1	0	2	0	0	0	8	5	1	1	0	0	0	0	0	0	0	0	0	2	0	0	0	0	0	0	0	0	7	0	0	0	14	0
Phy144	46	65	99	50	11	36	8	20	33	61	58	26	34	48	29	33	26	8	21	33	21	92	32	123	39	38	2	6	28	23	1	4	38	6	82	31	5	9	1	13	22	36	14	34	22	13	36	187	65
Phy1032	7	2	7	2	3	1	0	1	0	4	0	0	0	5	2	4	0	0	0	2	0	5	0	7	3	3	0	0	0	0	0	0	3	0	5	0	0	0	0	0	0	0	0	0	0	0	0	110	0
Phy840	1	4	8	5	3	4	0	0	2	1	7	7	5	6	5	2	0	0	1	0	0	4	1	14	9	8	0	0	0	15	6	2	2	0	6	16	0	0	0	0	1	2	0	0	0	0	0	26	2
Phy1135	1	3	9	4	0	3	0	0	8	6	7	4	3	3	2	2	0	0	0	7	0	1	4	5	6	0	0	0	0	0	0	0	13	0	4	0	0	0	0	0	1	1	2	0	0	0	0	3	1
Phy798	4	10	24	2	1	5	0	0	0	2	8	1	2	12	3	8	2	0	0	0	0	5	2	14	7	0	0	0	0	0	0	2	0	0	4	2	0	0	1	0	1	0	0	4	5	0	0	88	3
Phy956	2	0	17	0	0	5	0	2	0	0	0	0	0	3	5	3	0	0	0	0	0	2	3	6	0	3	0	0	0	0	0	0	0	0	1	0	0	0	0	0	0	0	0	1	0	0	0	141	0
Phy996	1	6	14	3	0	6	0	0	0	4	0	0	0	8	1	6	0	0	3	0	2	7	3	15	7	4	0	0	0	6	0	0	0	2	5	17	0	0	0	0	0	0	0	1	3	3	3	22	3
Phy499	6	19	17	19	1	11	9	5	12	5	7	0	4	12	10	14	5	0	12	5	1	18	5	31	12	5	0	0	1	4	0	0	0	0	4	2	2	0	0	0	1	2	2	1	4	1	8	79	17
Phy1715	0	0	0	0	0	0	0	0	0	0	0	0	0	0	1	1	0	0	0	0	0	0	0	1	0	0	0	0	1	0	0	0	0	0	0	0	0	55	6	0	0	0	0	0	0	0	0	0	0
Phy1375	0	0	0	0	0	0	0	0	0	1	0	0	0	0	1	0	1	0	0	0	5	0	0	2	0	0	0	0	0	0	0	0	2	0	3	0	1	10	1	0	15	5	0	0	0	0	0	0	0
Phy1243	1	0	3	4	2	3	2	1	1	0	9	0	0	3	1	2	0	0	2	1	0	11	1	6	0	3	0	0	0	0	0	4	0	0	1	0	0	0	0	0	0	1	0	11	1	0	0	3	1
Phy1601	0	0	0	0	0	0	0	0	0	0	0	1	0	0	0	0	2	0	0	0	0	0	0	0	0	0	3	6	8	0	0	0	0	0	0	0	9	6	2	0	0	0	0	0	0	0	0	0	0
Phy689	3	2	54	3	1	4	0	1	0	0	1	0	2	0	1	2	1	0	0	0	0	5	1	4	0	0	0	0	0	2	0	0	0	0	0	0	0	0	0	0	2	2	0	4	0	0	4	217	0
Phy1036	3	9	8	2	4	4	1	1	2	3	4	0	1	7	3	3	1	0	4	1	11	8	2	6	3	1	0	0	0	0	0	0	2	1	4	0	1	0	0	0	0	0	0	0	1	0	0	25	2
Phy1518	0	0	11	1	3	1	0	1	0	0	0	0	0	2	0	0	0	0	1	0	0	1	0	2	1	0	0	0	0	0	0	0	0	0	6	6	0	0	0	0	0	0	0	3	0	4	0	50	5
Phy114	55	76	98	63	18	62	22	31	48	73	76	15	48	68	33	34	83	1	52	57	57	247	51	200	63	74	6	9	58	73	0	25	64	22	136	15	3	8	7	18	23	20	9	29	26	2	14	124	38
Phy2026	2	0	3	1	0	0	0	0	0	0	1	0	1	0	2	0	0	0	0	0	0	0	6	7	0	0	0	0	0	0	0	0	0	0	6	0	0	0	0	1	0	0	0	0	0	0	0	5	0
Phy1555	1	1	0	0	0	0	0	0	0	0	0	0	4	3	0	0	0	0	2	0	0	6	0	4	0	0	0	0	0	0	0	0	0	0	0	0	0	0	0	0	0	0	0	0	0	0	0	9	1
Phy1366	0	0	0	0	0	0	0	0	0	0	0	0	0	0	0	0	13	0	0	0	0	0	0	0	0	0	9	2	7	0	0	1	0	0	0	0	11	3	3	0	6	0	0	0	0	0	0	0	0
Phy2342	3	0	1	1	2	4	0	0	0	4	0	0	0	0	0	1	0	0	0	0	0	3	0	2	1	0	0	0	0	0	0	0	0	0	5	0	1	1	0	1	0	0	0	0	0	0	0	1	1
Phy773	9	11	13	5	3	4	8	2	8	9	6	0	3	11	3	8	4	0	0	2	2	22	3	17	1	2	1	0	2	0	0	0	17	2	3	0	2	1	0	0	0	3	0	2	5	0	17	22	4
Phy1441	0	5	4	3	2	1	0	0	0	1	1	0	0	0	1	3	0	0	0	1	0	4	2	4	2	1	0	0	0	0	0	0	0	0	3	1	0	0	0	0	0	0	2	2	0	0	0	20	1
Phy72	103	178	247	145	65	141	46	33	47	131	140	40	138	184	103	129	43	3	33	67	43	337	89	422	148	143	21	15	22	89	23	24	80	32	267	136	5	14	12	22	30	87	47	101	56	33	53	442	81
Phy467	25	17	80	18	10	22	4	12	7	24	12	4	6	17	6	10	0	0	10	4	0	6	1	14	2	9	0	1	1	0	0	0	0	0	1	1	0	0	0	0	0	1	0	0	1	0	20	253	15
Phy294	22	39	48	31	8	19	3	2	4	31	22	14	17	37	20	22	0	0	4	11	1	45	12	44	10	5	0	0	1	7	0	3	0	4	28	10	1	2	0	1	0	10	0	6	12	0	10	87	12
Phy1220	0	3	11	4	3	2	0	1	0	2	2	0	1	6	4	5	0	0	0	3	4	4	3	10	1	0	0	0	0	0	0	0	0	0	0	3	0	0	0	1	0	0	0	0	0	0	0	38	3
Phy2774	0	1	0	0	0	0	0	0	0	0	0	4	0	2	0	0	0	0	0	0	0	0	0	0	0	0	5	6	1	0	1	0	0	0	3	0	0	2	0	0	2	5	0	0	3	0	0	0	0
Phy2601	1	0	1	1	0	0	0	0	0	0	0	0	0	0	0	2	0	0	0	0	0	0	0	1	0	0	0	0	0	0	0	0	0	0	0	4	0	0	0	0	3	2	0	0	1	0	0	0	0
Phy1675	0	1	4	3	1	0	0	0	0	1	0	0	0	1	0	1	0	0	0	0	0	0	0	0	0	0	0	0	0	0	0	0	0	4	8	0	0	0	0	0	0	0	0	0	0	0	0	49	0
Phy1540	0	2	5	1	0	1	0	0	0	2	1	0	2	1	1	0	0	0	0	0	0	2	1	1	0	3	0	0	0	0	0	0	0	0	0	0	0	0	0	0	0	0	0	0	0	0	0	64	0
Phy213	17	34	35	32	11	20	10	11	7	35	37	10	20	27	11	30	18	4	11	14	12	84	30	87	19	18	4	2	17	42	6	7	52	4	53	36	33	60	22	12	29	33	37	28	9	15	11	1	34
Phy1042	3	1	1	2	1	0	0	8	1	4	3	0	2	2	2	4	0	0	8	0	0	7	2	1	2	0	0	0	0	0	0	0	0	0	2	0	1	3	0	4	4	0	5	3	1	0	0	0	3
Phy971	2	1	1	5	12	7	5	10	3	9	8	1	2	2	0	4	4	2	6	1	2	8	2	2	2	0	0	0	3	3	1	1	4	0	0	0	2	38	2	3	0	3	0	3	1	1	0	0	6
Phy835	2	4	7	10	11	10	2	3	2	11	6	1	5	6	5	6	4	0	3	0	4	4	1	6	6	3	4	0	5	7	2	0	1	0	9	5	0	3	0	0	0	10	3	2	3	0	2	0	5
Phy2355	0	1	0	1	2	0	1	0	0	4	1	1	0	0	2	0	0	0	0	1	0	2	0	1	0	1	0	0	3	1	0	0	0	0	0	0	0	9	1	0	0	0	0	0	0	0	0	2	3
Phy10	312	543	619	511	170	468	289	207	238	679	1178	107	441	526	314	392	451	88	400	611	246	1485	488	1379	462	418	184	131	505	608	142	158	426	89	800	386	1547	1960	738	1117	1312	617	435	348	204	129	276	11	517
Phy1347	2	0	1	13	16	6	0	1	0	10	4	1	0	2	6	3	1	0	0	1	0	14	2	10	0	0	0	0	0	0	0	0	0	0	0	0	0	0	0	0	0	0	0	1	0	0	3	0	0
Phy2493	3	0	3	0	0	0	0	0	0	0	0	0	0	1	1	0	0	0	0	0	0	2	2	1	3	0	0	0	0	0	0	0	0	0	0	0	0	0	0	0	0	0	0	1	0	0	0	2	0
Phy894	4	9	1	6	1	2	2	0	1	4	2	0	1	4	1	2	2	0	3	3	3	6	6	5	3	1	0	0	2	7	0	0	7	0	10	4	3	17	5	9	1	1	6	0	0	0	6	0	4
Phy738	14	19	12	11	9	3	0	0	1	11	3	0	4	4	2	4	1	0	1	8	3	6	3	7	1	1	0	0	4	2	2	2	0	0	4	2	1	1	0	3	1	3	0	0	2	0	0	60	8
Phy2629	1	0	3	0	0	1	1	0	0	1	1	0	1	1	0	0	0	0	0	2	0	1	1	0	0	0	0	0	0	0	0	0	0	0	0	0	0	0	1	0	0	3	1	0	0	4	0	0	0
Phy1476	0	1	2	0	0	1	1	2	2	0	3	0	2	5	1	0	6	0	2	0	3	5	0	0	0	2	0	3	0	2	11	0	0	0	4	0	1	1	0	0	2	0	6	0	0	0	0	0	1
Phy2468	1	1	0	2	3	0	0	0	0	0	0	0	0	0	0	0	0	0	0	0	0	2	1	1	0	0	0	0	0	0	0	0	3	0	5	0	0	0	0	1	0	0	1	1	0	0	0	0	0
Phy2323	0	0	0	0	0	1	0	0	0	0	1	0	0	0	1	0	0	0	0	0	0	0	0	0	0	0	0	0	0	0	0	0	1	0	0	0	2	0	0	0	0	0	0	0	0	0	0	0	0
Phy2014	0	0	0	1	0	0	3	0	0	0	0	0	0	2	1	0	0	0	0	0	0	0	0	0	0	0	0	0	0	1	0	0	0	0	0	0	2	2	0	0	0	0	0	0	0	0	0	0	1
Phy671	4	5	6	4	4	7	4	3	1	4	8	0	4	6	1	3	2	0	12	8	1	15	3	9	10	6	0	0	0	9	0	5	0	0	4	4	2	15	1	48	0	6	16	7	0	0	1	1	3
Phy1219	0	4	5	1	1	0	1	0	0	4	1	4	0	3	2	2	0	0	0	3	0	2	1	6	4	0	2	0	0	0	0	0	2	0	6	0	0	1	0	1	1	3	7	0	2	0	0	23	2
Phy2045	0	0	0	1	1	1	0	0	0	1	0	0	0	4	0	0	0	0	0	0	4	4	1	2	0	0	0	0	2	0	0	0	4	0	0	0	0	0	0	2	2	1	0	0	0	1	0	0	0
Phy1620	1	0	1	2	2	1	0	0	0	3	1	2	2	4	3	2	2	0	0	0	0	0	1	4	1	0	0	0	0	0	0	0	0	0	2	0	2	0	0	0	3	0	1	0	0	0	0	0	2
Phy2719	0	1	1	2	0	1	0	0	0	0	0	0	0	0	0	0	0	0	0	1	0	0	0	2	0	0	0	0	0	0	3	0	0	0	0	1	0	0	0	0	0	0	0	0	0	0	0	10	0
Phy820	5	4	15	5	91	25	0	3	5	5	6	1	3	8	23	14	6	3	0	2	0	12	1	11	6	2	0	0	0	6	0	0	0	7	6	0	0	2	0	0	2	2	1	7	4	0	2	0	1
Phy1371	0	0	2	1	0	0	0	0	0	0	0	0	0	0	0	0	0	0	0	0	0	1	1	0	0	0	0	0	0	0	0	0	0	0	0	0	0	1	0	0	0	0	0	0	0	0	0	0	1
Phy81	21	46	58	74	76	34	34	15	36	175	140	10	73	47	55	56	34	6	32	84	61	253	72	85	50	36	8	4	20	60	29	23	53	5	97	25	240	634	109	728	650	846	576	69	49	27	49	0	24
Phy2765	1	0	0	0	1	2	0	1	0	0	0	0	0	0	0	0	8	0	0	1	0	2	0	1	0	0	0	0	0	2	0	0	6	0	0	0	0	0	0	0	0	2	0	0	0	0	0	0	0
Phy1970	2	0	0	3	1	6	0	0	0	1	1	0	0	1	1	0	0	0	0	0	0	0	0	0	0	0	0	0	0	1	0	0	0	0	0	0	4	58	2	4	1	0	0	0	0	0	0	0	0
Phy914	5	3	11	2	2	3	0	2	0	7	8	2	3	3	1	4	0	0	3	2	0	6	3	5	0	5	1	1	0	0	0	0	0	0	5	3	1	2	2	3	7	4	2	0	0	1	1	0	9
Phy2445	0	0	0	0	0	0	0	0	0	0	0	0	1	0	0	0	0	0	0	0	0	0	0	0	0	1	0	0	0	0	0	0	0	0	0	0	0	1	1	0	0	0	0	0	0	0	0	0	1
Phy2544	0	0	1	0	1	0	0	0	0	1	0	0	0	1	0	0	0	0	0	0	0	0	0	2	0	0	0	0	0	0	0	0	0	0	0	0	0	0	0	1	0	2	0	0	0	0	0	0	1
Phy783	10	1	1	5	3	9	8	2	9	19	13	0	3	5	5	2	3	2	16	11	0	9	2	10	6	4	0	1	0	7	0	0	3	1	6	4	1	1	1	21	1	3	3	1	2	0	0	0	2
Phy1150	2	1	3	2	5	5	0	0	0	3	3	0	5	3	2	2	2	0	2	1	7	5	2	3	0	4	0	0	2	2	0	0	5	0	3	0	1	1	0	2	0	5	1	3	0	0	1	2	0
Phy1143	1	1	8	3	1	9	1	1	0	1	0	0	0	2	1	1	0	0	0	1	0	0	0	7	0	1	0	0	0	0	0	0	0	0	1	0	4	0	1	1	1	0	0	2	0	0	1	76	2
Phy1384	0	2	3	0	1	3	0	0	3	3	2	0	3	2	0	3	0	0	5	2	0	1	1	3	1	0	0	0	0	0	0	0	0	1	1	0	0	0	0	0	0	1	0	1	0	0	0	26	0
Phy2744	0	0	0	0	0	0	0	0	0	0	1	0	0	0	1	1	0	0	0	0	2	0	1	0	0	0	0	0	0	0	0	0	0	0	0	0	0	0	0	0	0	0	0	0	0	0	0	14	0
Phy2059	0	1	2	0	0	2	0	0	0	2	0	0	0	5	0	0	0	0	0	0	0	2	0	0	0	0	0	0	0	0	0	0	0	1	2	0	0	0	0	0	0	0	0	0	1	0	0	10	1
Phy2646	1	3	0	3	5	2	0	4	0	2	0	0	1	3	0	1	0	0	0	0	0	1	0	0	0	0	0	0	0	0	0	0	0	0	0	0	0	0	0	0	0	0	0	0	0	0	1	0	1
Phy662	0	1	1	4	0	0	0	0	0	2	5	0	1	1	0	0	0	0	0	8	0	28	9	1	0	2	0	1	0	2	0	4	19	0	0	3	1	0	0	8	7	172	126	0	2	1	0	0	0
Phy665	8	3	8	7	9	3	8	7	3	9	9	9	3	9	5	4	4	4	7	3	4	4	3	10	13	3	2	0	5	3	1	0	9	0	13	8	6	30	10	23	3	1	1	4	0	0	0	0	9
Phy1413	1	0	1	4	0	1	0	2	0	2	2	0	3	1	1	0	0	0	0	3	0	3	2	0	0	1	0	0	0	1	0	0	0	0	2	1	2	4	3	3	2	1	0	0	1	0	1	0	4
Phy2644	0	1	0	1	0	1	2	0	0	4	0	0	0	0	0	0	0	0	0	3	0	0	0	0	0	0	0	0	0	0	0	0	0	0	0	0	0	0	0	1	0	0	1	0	0	0	0	0	0
Phy1066	9	0	2	19	23	21	1	3	5	9	5	5	6	8	6	6	4	0	1	0	0	36	3	6	4	0	0	0	0	2	0	0	0	0	0	0	0	0	0	0	0	0	0	0	0	0	0	0	3
Phy1310	3	2	4	3	1	3	7	0	1	3	6	0	1	4	2	2	0	0	1	1	0	5	1	3	0	0	0	0	0	0	0	0	1	0	5	0	0	0	0	0	0	1	4	0	0	0	0	8	3
Phy2050	0	0	0	0	1	0	0	0	0	1	0	0	0	0	0	0	0	0	0	0	0	0	0	0	0	0	0	0	0	0	0	0	0	0	0	0	0	0	0	8	15	20	7	0	0	0	0	0	0
Phy697	2	11	17	9	2	10	1	5	0	4	9	13	5	9	3	7	0	0	8	2	0	8	4	7	2	3	7	2	0	4	0	2	0	0	2	0	1	2	4	1	0	1	2	2	1	1	3	43	3
Phy2510	0	1	0	1	0	0	1	0	0	0	1	0	2	1	0	0	0	0	0	0	0	1	0	4	2	0	0	0	0	0	0	0	5	0	1	5	0	0	0	0	0	0	5	0	1	0	0	1	1
Phy2662	0	0	0	1	2	0	1	1	0	0	1	0	0	0	0	0	0	0	1	1	0	4	1	0	0	0	0	0	0	2	0	0	1	0	0	0	2	0	0	5	1	2	0	1	0	0	0	0	1
Phy893	1	0	0	3	5	2	3	3	3	4	10	0	4	4	1	3	0	0	1	3	0	5	0	3	0	1	2	0	0	12	0	0	0	0	1	1	13	16	7	41	4	8	2	1	0	0	0	1	2
Phy359	8	15	17	15	38	17	19	14	16	32	21	1	16	24	13	12	10	4	19	13	6	41	10	24	15	15	6	4	7	6	2	0	4	5	12	10	8	28	3	6	2	14	6	9	6	0	11	0	37
Phy123	49	78	123	108	240	156	68	57	74	97	104	16	86	90	57	104	39	6	65	58	22	215	57	169	59	55	2	0	31	57	7	25	78	40	124	97	1	8	1	14	10	80	16	78	48	42	57	1	21
Phy1113	3	1	3	10	25	5	0	4	2	6	1	0	1	2	3	12	7	0	1	4	9	7	1	5	4	2	0	0	1	1	0	0	0	5	3	2	0	1	0	0	1	0	2	5	2	0	1	0	0
Phy8	463	476	550	1256	489	847	419	295	280	1088	1905	123	459	417	330	458	556	149	487	811	311	2012	812	1198	328	326	141	157	586	1018	192	147	339	106	768	313	2198	2773	1419	4753	5876	2045	1655	254	156	108	197	6	398
Phy1665	0	2	1	2	3	1	0	0	0	3	1	0	0	0	0	2	0	0	0	1	0	4	1	1	4	0	0	0	0	0	0	0	0	4	5	3	0	8	0	2	0	0	0	0	0	0	0	0	1
Phy2467	0	1	0	1	1	0	1	0	0	0	0	0	0	1	3	0	3	0	0	0	0	0	1	0	0	0	0	0	0	0	0	0	3	0	1	0	1	3	2	1	0	0	1	0	0	0	0	0	1
Phy2208	0	0	0	0	0	0	0	0	0	1	1	0	0	1	0	0	0	0	1	1	0	1	0	1	0	0	0	0	1	0	0	0	0	0	1	0	2	1	0	1	0	0	0	0	0	0	0	0	0
Phy474	2	5	27	7	2	3	2	0	0	8	4	4	7	10	12	5	5	0	1	5	0	20	4	11	6	4	0	0	0	1	0	0	10	0	12	3	0	1	0	0	0	6	0	4	1	3	2	59	8
Phy1050	2	2	4	4	1	1	0	1	5	4	5	1	2	3	0	3	0	0	3	2	0	4	4	12	1	5	0	0	1	5	1	0	1	3	6	0	0	2	0	0	6	1	2	5	0	0	1	0	2
Phy438	0	0	0	0	0	0	0	0	0	0	2	1	0	0	0	1	0	0	0	1	0	0	0	1	0	0	0	0	0	0	0	0	0	0	0	0	1000	248	126	11	18	5	3	1	1	0	0	0	0
Phy1461	4	3	0	5	5	6	0	0	0	1	3	0	3	4	2	1	0	0	2	0	0	1	6	4	4	7	0	0	0	0	0	0	5	0	6	0	0	0	0	0	0	0	3	4	0	0	1	0	4
Phy353	10	10	12	12	8	18	5	2	4	21	35	5	4	10	6	7	11	1	10	20	2	27	5	23	4	6	3	2	13	18	3	0	7	1	19	6	53	82	40	267	86	10	20	1	3	2	5	0	3
Phy563	2	9	13	3	7	10	0	1	0	3	4	5	8	7	5	5	0	0	0	0	2	5	4	13	11	1	0	0	0	3	0	0	1	0	12	8	0	0	4	1	0	4	0	9	2	1	0	66	4
Phy1600	1	0	0	3	0	1	0	0	0	2	0	0	3	2	0	3	0	0	0	2	0	0	2	2	0	0	0	0	0	0	0	0	1	0	1	0	0	0	0	0	0	0	0	0	0	0	0	3	2
Phy1793	0	0	0	0	1	0	0	0	0	0	0	0	0	0	0	0	0	0	1	0	0	1	0	0	1	0	0	0	0	0	0	0	0	0	0	0	1	2	0	1	0	0	0	0	0	0	0	0	0
Phy369	18	38	68	46	56	41	3	11	4	40	27	9	15	30	23	36	0	0	4	2	6	37	15	42	18	14	0	0	6	3	0	2	1	22	14	10	4	6	1	1	8	18	0	23	12	12	0	230	0
Phy528	1	2	1	3	1	0	0	0	4	12	6	0	2	0	0	0	1	0	1	5	8	0	0	1	0	0	0	9	0	19	12	0	0	1	0	0	47	19	25	137	481	2	1	4	0	0	0	0	0
Phy22	210	276	328	463	352	543	206	158	174	486	723	110	220	269	221	292	255	70	261	375	124	770	257	860	241	168	131	87	314	337	48	74	247	57	459	270	590	776	344	420	734	290	244	196	141	77	213	1	296
Phy780	2	6	7	5	5	7	3	1	3	13	5	0	6	8	4	1	2	0	0	1	1	20	1	11	3	7	5	0	6	3	0	7	0	0	4	0	25	61	33	26	3	0	4	3	1	0	0	0	5
Phy1236	1	1	1	3	0	3	0	0	0	1	1	0	5	1	1	2	0	6	3	0	0	6	1	5	0	3	0	0	1	1	0	0	0	0	0	0	0	0	0	3	0	0	1	0	0	0	0	4	0
Phy2430	0	2	0	3	0	2	0	0	0	0	1	0	0	0	1	0	0	0	0	0	0	3	0	1	1	0	0	0	0	0	0	0	2	0	7	4	0	0	0	0	0	0	0	1	0	0	0	3	0
Phy2240	0	0	4	0	1	0	0	0	0	0	1	0	0	2	0	1	0	0	0	0	1	1	0	1	0	0	0	0	0	0	1	0	0	0	0	1	0	0	0	0	0	1	0	1	0	0	0	1	0
Phy2528	0	2	0	2	5	0	0	0	0	3	0	0	0	1	4	0	0	0	0	0	0	1	1	1	0	0	0	0	0	0	0	0	0	0	1	0	0	0	0	0	0	1	0	0	0	0	0	13	0
Phy2554	0	0	0	0	0	0	0	0	0	0	0	0	0	0	0	0	0	0	1	0	0	1	0	0	0	0	0	0	0	0	0	0	0	0	0	0	0	0	0	0	0	0	0	0	0	0	0	0	0
Phy2278	0	0	3	0	1	4	0	0	0	1	0	0	0	0	0	0	0	0	0	0	1	0	0	1	0	0	0	1	0	0	0	0	0	0	0	0	0	0	0	1	0	1	0	0	0	0	0	39	0
Phy1722	0	0	0	0	0	0	0	0	0	0	0	0	1	0	0	0	0	0	0	0	0	2	0	0	0	0	0	0	0	0	0	0	0	0	0	0	0	0	0	0	0	44	13	0	0	0	0	0	0
Phy57	219	202	393	442	919	849	254	282	207	215	74	52	90	345	312	513	191	58	221	20	12	191	29	794	274	183	4	35	77	5	4	12	14	161	322	105	3	88	12	3	4	10	4	213	77	57	147	2	119
Phy598	13	9	19	13	20	35	5	7	1	31	5	1	3	6	3	7	2	0	13	7	0	31	0	17	5	1	0	0	0	1	0	3	0	0	1	0	2	1	3	20	0	28	1	0	1	0	0	0	12
Phy1185	2	2	0	3	2	1	1	1	1	2	7	0	1	1	1	2	2	0	2	5	1	3	5	7	3	1	1	2	1	6	0	2	1	1	3	0	11	7	6	12	16	6	4	1	1	0	3	0	0
Phy568	4	11	33	4	2	3	0	0	0	7	5	1	6	4	6	10	4	0	2	2	8	7	3	13	4	8	0	0	0	4	0	0	2	0	8	3	1	0	0	0	1	5	0	0	0	0	11	103	2
Phy2310	0	0	0	0	0	0	0	0	0	0	0	0	0	0	0	0	0	0	0	0	0	0	0	1	0	0	0	0	0	0	0	0	0	0	0	0	0	0	0	0	0	0	0	0	0	0	0	0	0
Phy2602	0	0	0	0	0	0	0	0	0	0	0	0	0	0	0	0	0	0	0	0	0	0	0	0	0	0	0	0	0	0	0	0	0	0	0	0	0	0	0	0	0	0	0	1	0	0	0	0	0
Phy1354	0	1	0	4	0	1	0	0	0	1	3	0	0	1	2	2	6	0	0	0	1	3	0	2	0	3	0	2	1	0	0	0	0	0	0	0	21	16	10	4	9	5	3	1	3	0	0	0	1
Phy1091	1	0	4	1	3	0	6	1	2	11	1	0	4	4	3	6	0	0	2	2	0	6	4	3	6	5	4	0	0	2	1	3	2	1	5	7	1	0	0	4	1	1	2	2	1	1	2	0	9
Phy1887	0	1	2	0	2	4	1	0	0	0	1	0	1	2	2	0	0	4	0	0	0	2	1	1	0	2	0	0	0	0	0	0	0	0	3	0	6	14	4	0	0	0	0	0	0	0	2	0	1
Phy1440	3	2	1	1	1	1	0	1	0	0	1	0	1	0	3	2	0	0	0	0	3	0	0	8	0	2	0	0	3	0	0	0	0	0	2	0	0	0	0	0	0	0	1	0	0	0	0	21	2
Phy79	100	142	255	220	157	272	126	92	89	313	313	35	7	111	82	42	174	34	128	170	68	34	18	42	19	3	64	25	197	145	8	0	0	0	8	0	606	825	431	50	11	16	11	3	0	6	79	0	164
Phy1909	0	0	1	1	0	1	0	0	0	0	0	0	0	0	0	1	0	0	0	0	0	0	0	1	0	0	0	0	0	0	0	0	0	0	0	0	0	0	0	0	0	0	0	0	0	0	0	0	0
Phy1353	1	1	6	1	0	1	0	2	0	1	0	2	0	3	4	4	0	0	0	2	5	5	0	6	1	0	0	0	0	5	0	0	3	0	3	4	0	0	0	0	1	0	1	0	1	0	0	7	0
Phy1991	1	1	5	1	5	1	0	1	0	0	0	0	0	1	1	0	0	0	0	0	0	1	0	4	0	0	0	0	0	0	7	0	0	0	0	0	0	0	0	0	0	0	0	0	0	0	0	12	1
Phy1982	0	1	6	1	1	0	0	0	0	0	1	0	0	2	1	0	0	0	0	0	1	0	0	0	1	0	0	0	0	3	0	0	0	0	1	0	0	0	0	0	1	0	0	0	0	0	0	30	0
Phy2444	0	0	1	2	1	1	0	0	0	1	1	0	0	5	2	0	0	0	0	0	0	0	0	1	2	1	0	0	0	0	0	0	0	0	0	0	0	0	0	0	0	0	0	0	0	0	0	17	0
Phy2530	0	0	0	0	1	0	2	0	1	1	1	0	0	1	0	0	0	0	0	0	0	3	0	0	1	0	1	0	0	0	0	0	0	0	0	0	1	0	1	3	3	1	0	0	0	0	0	0	0
Phy295	19	22	69	13	5	25	1	1	1	22	22	9	28	20	15	4	4	0	1	9	12	52	13	46	16	5	0	0	0	12	7	0	18	0	34	20	0	0	0	6	6	30	7	11	1	1	4	201	5
Phy525	7	20	33	7	15	8	1	4	3	2	9	1	7	9	7	13	1	0	4	1	3	9	5	20	12	2	0	0	1	5	6	3	8	0	9	3	2	0	0	1	4	2	5	0	5	3	0	201	9
Phy1017	2	3	20	0	1	0	0	0	0	2	1	0	8	2	5	1	0	0	0	2	0	2	0	6	1	0	0	1	0	0	0	0	0	0	0	7	0	0	0	0	0	0	0	0	0	0	0	105	0
Phy1490	1	0	3	1	3	0	0	0	0	3	0	1	2	2	1	2	0	0	0	0	1	1	1	1	2	5	0	0	0	0	0	0	1	3	3	1	0	0	0	0	0	0	0	0	1	0	0	33	1
Phy2209	0	0	1	1	0	1	0	0	0	0	0	0	1	0	0	0	0	0	0	0	1	0	0	4	0	0	0	0	0	0	0	0	0	0	0	0	0	0	0	0	1	0	0	0	0	0	0	17	0
Phy1187	7	4	15	2	4	3	0	0	1	1	9	0	6	1	0	1	0	0	0	0	0	4	2	4	3	8	0	0	0	1	0	0	0	2	1	5	0	1	0	0	0	3	0	5	1	0	0	14	1
Phy1224	3	2	4	3	6	3	1	0	3	6	3	1	0	2	2	5	2	0	0	4	0	5	3	4	0	0	0	1	1	2	0	3	0	0	8	1	5	9	2	2	2	0	0	2	0	1	1	0	0
Phy1652	0	0	0	0	1	0	0	0	2	2	0	0	1	0	0	0	0	0	0	0	0	1	1	0	0	0	0	0	0	0	0	0	0	0	0	0	2	4	0	3	1	0	0	0	0	0	0	0	0
Phy2356	0	0	0	0	0	0	0	0	0	0	1	0	0	0	0	0	0	0	0	0	0	0	0	0	0	0	0	0	0	0	0	0	0	0	0	0	1	3	0	1	0	0	0	0	0	0	0	0	0
Phy3	520	1150	2455	1272	535	1025	178	172	194	1542	1092	325	1246	1615	1149	1539	285	62	275	633	465	2580	816	3350	1223	979	69	83	224	779	91	288	741	396	2567	1317	47	41	27	148	173	922	292	816	623	258	299	7031	910
Phy1958	1	0	2	2	0	1	1	0	2	0	2	1	2	1	0	0	3	0	2	3	0	1	0	5	0	1	0	0	1	3	0	0	0	0	2	0	2	4	1	2	2	0	1	0	0	0	0	0	0
Phy741	3	3	10	3	2	6	0	0	0	6	11	0	4	8	3	8	1	0	7	8	3	11	5	4	2	3	0	0	0	0	0	6	4	0	9	3	0	0	0	0	0	1	0	0	4	0	0	41	5
Phy2253	1	1	1	2	0	2	0	0	0	0	0	3	3	3	2	0	0	0	0	1	1	2	0	0	0	0	0	0	0	0	0	0	0	0	0	0	0	0	0	0	0	0	0	0	0	0	0	8	0
Phy1573	0	3	5	2	1	2	0	0	0	0	3	0	2	2	2	1	0	0	0	1	0	3	2	7	0	2	0	0	0	0	0	0	2	0	0	1	2	0	0	0	0	0	0	1	0	0	0	5	2
Phy2707	0	0	2	1	2	5	0	0	0	0	0	6	0	1	0	2	0	0	1	0	0	1	0	1	0	0	0	0	0	0	0	0	0	0	0	0	0	0	0	0	0	0	0	0	0	0	0	5	0
Phy2254	1	1	3	1	0	0	0	0	0	1	0	0	0	0	1	0	0	0	0	0	0	0	0	4	0	0	0	0	0	0	0	0	8	0	0	0	0	0	0	0	0	0	0	0	0	0	0	2	0
Phy1142	5	3	10	3	1	0	0	0	0	5	8	0	7	1	5	2	0	3	0	0	0	5	4	2	4	4	0	1	0	1	0	0	0	2	13	0	0	0	0	0	1	1	0	0	2	0	0	47	0
Phy905	1	1	3	3	3	0	3	1	0	6	8	0	3	0	0	4	4	1	0	2	10	3	1	3	0	6	0	1	2	10	2	0	0	0	0	0	13	27	10	27	34	11	5	0	1	0	0	0	0
Phy826	3	8	17	3	0	3	0	0	0	4	2	0	3	3	2	4	1	0	0	0	2	8	1	2	4	0	0	0	2	0	0	0	1	1	2	0	0	0	0	0	0	1	0	1	1	0	2	31	1
Phy977	1	5	5	5	0	2	1	0	6	1	2	2	2	7	5	7	3	0	0	0	1	9	0	2	2	0	0	0	0	0	0	0	0	0	2	2	0	1	0	0	0	3	0	3	0	0	0	22	2
Phy1604	1	0	2	0	0	1	0	2	0	2	2	0	2	2	2	1	0	0	0	3	0	5	0	1	3	0	0	0	0	5	0	0	2	0	2	0	0	0	0	1	0	0	1	0	0	0	0	14	0
Phy319	12	20	53	13	15	7	10	7	9	29	37	11	15	21	27	21	6	1	6	10	10	44	12	35	21	13	0	1	3	12	1	0	26	6	58	12	2	0	1	7	10	4	12	9	11	2	5	271	9
Phy1591	0	3	2	1	0	1	0	0	0	2	5	0	0	1	2	1	1	0	1	0	0	2	0	2	2	2	0	0	0	0	1	0	2	1	1	1	0	0	0	0	0	2	0	2	0	0	0	15	0
Phy137	64	135	180	79	40	38	6	18	15	52	81	13	59	88	62	62	12	0	18	29	42	167	44	173	75	55	1	7	5	17	9	26	22	21	95	73	3	0	3	8	21	44	31	32	15	4	20	495	19
Phy2113	3	0	1	0	6	1	0	1	0	2	0	1	1	2	1	0	0	0	0	1	0	1	1	0	0	0	0	0	0	0	0	0	1	0	2	0	0	0	0	2	0	1	0	2	0	0	0	0	0
Phy1660	2	0	4	0	0	0	0	0	0	2	1	0	1	0	2	1	7	0	1	2	4	2	2	4	1	0	0	0	0	0	0	0	0	0	1	1	0	4	0	0	3	0	0	3	2	0	2	0	0
Phy1927	0	0	1	3	3	1	0	1	0	1	1	0	2	0	0	2	0	0	0	0	0	12	2	1	0	0	0	0	0	1	0	0	0	1	0	0	2	2	0	2	3	2	0	0	0	0	0	0	0
Phy2385	0	1	0	0	0	2	0	0	0	0	1	0	1	0	2	1	0	0	0	0	0	2	1	4	0	3	0	0	0	0	0	0	0	0	2	0	1	2	1	0	0	0	0	3	0	0	1	0	1
Phy266	10	42	67	24	5	11	3	0	8	37	36	2	16	24	12	24	15	0	13	19	9	48	18	46	21	7	0	1	1	19	18	0	27	3	26	5	8	2	1	1	8	15	5	3	1	4	4	294	8
Phy1078	0	3	4	6	5	5	0	0	0	5	9	0	0	0	1	1	0	0	0	2	0	13	0	7	2	0	0	0	0	0	0	5	0	0	0	1	0	0	4	8	4	15	4	11	6	41	0	1	1
Phy1667	0	0	0	1	0	1	1	0	0	1	2	0	0	0	1	0	0	2	0	0	1	0	0	0	0	1	0	0	2	0	1	1	0	0	1	0	7	6	4	0	15	0	1	0	0	0	0	0	2
Phy2779	0	0	0	1	1	0	0	1	0	0	0	0	0	0	0	0	0	0	0	0	0	1	1	1	0	0	0	0	0	0	13	0	0	0	0	0	0	0	0	1	0	0	0	0	0	0	0	0	0
Phy2166	0	3	0	0	0	2	0	0	0	1	1	0	1	0	0	0	0	0	0	0	0	1	0	0	0	0	0	0	0	0	0	0	0	0	5	0	0	0	0	0	0	1	0	0	0	0	0	8	0
Phy1064	4	4	14	5	5	8	1	0	0	0	3	0	7	7	5	4	0	0	1	2	0	6	1	8	4	13	0	0	0	0	0	0	0	0	6	0	0	1	1	2	2	0	1	2	0	3	3	47	0
Phy1317	2	0	1	1	2	0	2	0	0	6	0	0	0	2	2	3	0	0	0	0	0	0	0	2	1	0	0	0	0	1	0	0	0	0	0	0	0	0	1	0	0	0	0	0	0	0	0	39	4
Phy427	3	13	19	18	6	12	1	3	4	11	11	1	13	9	2	8	9	0	8	8	2	29	11	24	12	6	1	0	1	6	2	4	11	6	20	3	10	4	1	10	9	10	18	16	8	10	0	1	4
Phy673	2	3	6	2	1	4	1	1	0	4	3	0	4	5	2	7	10	3	5	1	0	10	5	17	5	5	0	3	0	3	0	0	0	0	13	3	1	1	0	1	3	7	2	4	0	0	10	14	3
Phy1225	0	0	1	2	0	0	0	0	0	2	0	0	0	3	0	1	0	0	0	1	0	2	0	2	1	0	0	0	0	0	0	0	0	0	0	0	4	6	1	0	0	0	0	0	0	0	1	0	1
Phy2094	0	0	1	2	0	0	0	0	0	1	3	0	0	1	0	0	0	0	0	0	0	0	0	3	0	0	0	0	0	0	0	0	0	0	1	0	0	0	0	0	0	0	0	0	0	2	0	30	3
Phy344	9	14	14	15	13	8	11	5	9	29	13	4	15	14	11	13	14	0	19	10	14	39	19	28	20	15	6	4	22	11	3	6	21	3	36	17	17	46	18	12	30	14	9	19	14	3	7	0	20
Phy622	0	6	1	6	6	2	0	4	2	11	4	4	5	5	1	6	15	3	2	4	9	8	5	8	8	18	1	4	11	3	2	0	2	8	9	7	3	3	0	4	1	3	3	8	2	1	1	0	13
Phy2279	0	1	1	1	0	0	0	0	0	1	1	0	0	1	0	0	0	0	0	1	4	1	0	2	2	0	0	0	0	0	0	0	0	0	1	0	0	0	0	0	1	1	0	0	0	0	0	7	1
Phy2383	0	0	0	0	1	0	0	0	0	0	2	0	0	0	1	0	0	0	2	0	0	0	1	2	5	2	0	0	0	0	0	0	1	0	1	0	0	2	1	0	3	0	0	0	1	0	1	0	1
Phy418	5	6	12	10	14	10	10	0	1	10	7	4	13	10	9	12	7	3	10	12	4	33	7	27	14	16	0	1	3	5	0	0	10	7	28	9	10	7	4	7	7	22	15	10	9	7	6	0	22
Phy759	5	1	13	1	3	1	2	0	0	1	3	4	1	0	0	2	0	0	0	0	0	5	0	4	0	2	0	0	0	0	0	0	0	0	0	0	3	0	0	0	1	1	3	3	0	0	0	166	2
Phy769	3	9	6	8	9	10	0	4	0	1	9	0	4	4	8	10	1	0	2	5	2	9	5	17	4	0	0	0	8	7	0	3	1	0	4	9	16	21	7	1	2	3	1	5	1	1	4	0	3
Phy909	2	2	2	0	3	0	2	3	1	6	3	0	1	2	2	3	10	1	0	7	1	6	0	8	5	4	0	0	0	0	0	4	5	0	3	1	0	1	1	5	0	2	1	7	2	1	0	0	6
Phy52	106	164	153	272	126	196	106	88	102	208	446	49	88	114	96	130	153	43	133	190	57	323	86	386	165	128	61	45	95	136	22	43	126	23	187	109	208	213	125	273	441	153	150	110	52	27	97	2	156
Phy1766	0	0	2	0	0	0	0	0	0	2	2	0	4	1	0	2	0	0	0	0	0	1	0	0	0	0	0	0	0	0	0	0	0	0	2	0	0	0	0	0	0	0	1	0	1	0	0	19	1
Phy2361	0	3	0	1	0	0	0	0	0	0	0	0	0	0	2	5	1	0	1	0	0	0	3	0	0	0	0	0	0	0	0	6	0	0	2	0	0	0	0	0	0	0	0	0	0	0	0	0	0
Phy4	429	575	1479	978	1167	602	597	617	439	1308	1220	294	1212	1652	1064	1321	1179	123	1065	851	681	2659	1045	2048	1274	1423	370	284	1359	952	240	357	1121	180	2393	998	1484	3708	1471	1105	1465	1269	1002	1084	768	269	616	6	1124
Phy621	6	9	29	3	9	4	4	0	0	6	6	0	1	3	3	2	0	0	0	1	8	4	2	5	3	1	0	0	0	7	3	0	1	0	8	2	0	0	0	2	2	1	0	0	3	1	0	237	1
Phy869	1	3	5	2	0	0	5	8	1	2	4	0	3	0	2	1	5	0	6	4	0	4	1	6	0	3	0	1	6	0	0	0	0	0	2	3	6	3	3	1	6	1	3	0	0	0	12	0	2
Phy2682	0	0	0	1	0	2	1	0	0	1	5	1	0	0	0	2	0	0	2	0	0	6	1	1	1	0	0	0	3	2	0	0	0	0	0	0	2	2	1	2	2	0	0	0	0	0	0	0	0
Phy2230	0	1	0	1	5	1	0	0	0	3	0	0	0	0	0	0	0	0	1	0	1	2	2	0	0	0	0	0	4	0	0	0	0	0	0	0	17	12	10	6	0	0	0	0	0	0	0	1	0
Phy1109	3	0	2	1	3	4	17	21	7	3	8	0	3	1	0	1	8	9	35	0	3	2	2	7	0	2	6	1	14	0	0	0	0	1	2	0	4	3	1	0	4	0	1	2	2	0	5	0	1
Phy452	13	8	6	17	18	8	9	13	6	18	33	2	9	7	9	7	12	1	2	18	5	20	12	5	4	4	2	1	28	55	2	5	1	0	4	1	138	154	68	104	175	4	11	4	2	0	2	0	1
Phy501	34	11	9	82	21	18	17	14	16	32	84	19	18	11	12	14	0	0	9	25	4	77	30	15	14	1	5	0	3	19	0	0	9	7	5	0	24	30	30	47	67	9	6	0	0	1	3	0	0
Phy1939	0	1	1	6	6	5	0	0	0	1	2	1	0	1	3	5	0	0	0	0	0	5	2	11	3	0	0	0	0	2	0	0	0	0	0	0	3	5	1	0	1	1	0	0	1	0	0	0	0
Phy1289	0	3	3	0	1	0	0	1	0	0	0	0	1	6	1	1	0	0	0	0	0	4	1	1	0	5	0	0	0	0	0	0	0	0	0	0	0	0	0	0	2	1	0	4	3	0	0	21	0
Phy2257	0	3	0	0	0	0	0	0	0	0	0	0	1	2	1	0	0	0	0	3	0	0	1	0	0	0	0	0	0	0	0	0	0	0	0	0	0	0	0	2	0	0	0	0	0	0	0	13	0
Phy1216	2	5	7	1	0	0	0	6	0	0	0	0	3	4	1	3	0	0	4	0	0	6	0	6	3	0	0	0	0	1	0	11	0	0	2	0	0	0	0	1	6	0	0	6	0	0	0	15	2
Phy2559	0	0	5	0	0	0	1	0	0	0	0	0	0	0	0	0	0	0	0	0	0	0	0	4	0	0	0	0	0	0	0	0	0	0	0	0	0	0	0	0	1	0	2	0	1	0	1	7	0
Phy692	0	10	12	6	2	2	0	1	0	2	3	0	6	1	6	6	10	8	1	1	5	7	3	5	2	19	0	0	17	0	0	5	0	0	14	24	1	0	1	2	8	2	6	23	3	34	0	49	0
Phy1718	1	2	1	0	0	0	0	0	0	3	0	0	0	1	0	1	0	0	0	0	0	0	2	0	0	0	0	0	0	0	0	0	4	11	7	0	0	0	0	0	1	7	0	2	2	0	0	8	0
Phy168	50	82	123	19	26	22	4	9	46	22	34	5	38	46	14	43	12	20	44	19	8	85	25	53	48	45	0	0	15	13	0	18	16	6	41	31	23	18	9	10	14	20	10	11	15	17	35	283	11
Phy328	17	18	32	7	9	12	2	0	9	17	29	1	19	17	19	15	2	0	20	5	26	48	13	38	10	11	2	4	10	10	1	0	17	9	24	12	4	12	1	7	17	30	11	7	11	3	12	65	14
Phy850	3	2	10	4	0	2	0	2	0	2	4	0	4	7	6	5	5	4	0	2	0	6	4	10	3	1	0	0	0	1	0	0	2	0	8	4	0	0	0	0	1	4	0	0	0	0	0	40	0
Phy1894	1	1	4	0	0	0	0	0	0	0	0	0	0	3	2	0	0	1	0	1	0	0	0	2	1	2	0	0	1	0	0	0	2	0	0	0	0	1	0	0	1	1	0	0	0	0	1	4	1
Phy104	47	96	151	71	27	72	33	16	35	78	113	17	76	121	72	71	47	62	64	55	58	232	96	192	88	107	16	29	41	55	30	15	79	38	167	118	18	15	13	32	43	85	79	53	40	56	49	230	33
Phy579	7	11	27	3	1	6	2	4	0	1	1	0	13	14	6	10	2	7	0	8	10	24	3	10	1	11	0	5	0	5	12	0	2	0	12	18	0	5	1	1	1	3	0	7	0	0	19	51	3
Phy588	3	7	19	6	6	4	3	4	8	2	5	1	12	11	13	6	6	3	0	1	0	17	3	14	7	7	0	0	1	1	0	0	29	3	15	6	0	0	0	1	1	1	0	3	2	3	11	48	5
Phy752	0	13	25	5	1	4	2	7	1	4	1	0	3	16	6	6	6	0	13	7	2	6	3	7	0	5	0	1	4	0	0	0	2	0	2	3	0	0	1	6	1	2	0	0	1	0	0	53	1
Phy1813	1	0	2	1	0	0	0	0	0	0	0	0	0	3	0	0	0	9	0	0	0	2	0	3	4	5	0	0	0	0	0	0	0	0	0	0	0	0	0	0	1	8	0	0	0	0	0	9	0
Phy2136	0	0	0	0	0	0	0	0	0	0	0	0	0	0	0	0	0	0	0	0	0	0	0	0	0	0	0	0	0	0	0	0	0	0	0	0	0	0	0	0	0	0	1	0	0	0	0	0	0
Phy2226	0	2	8	0	0	2	0	0	0	0	1	0	0	0	0	0	0	0	0	0	0	3	0	3	0	0	0	0	0	0	0	0	0	0	0	0	1	0	0	0	0	0	0	2	0	0	0	0	0
Phy339	15	25	39	13	10	22	4	3	32	8	20	0	26	25	20	15	31	4	19	5	9	32	9	45	10	19	34	0	6	6	0	2	15	0	37	41	5	6	6	7	14	13	10	18	21	44	9	156	9
Phy888	6	12	13	1	4	4	0	0	8	1	3	0	1	4	4	1	5	0	2	8	0	8	6	9	4	8	14	0	0	0	0	0	10	0	12	0	0	0	2	1	4	0	0	0	1	0	2	41	0
Phy2007	0	3	1	0	1	1	0	0	0	2	0	0	0	2	0	1	0	0	0	0	0	0	0	1	1	0	0	0	1	0	0	0	0	0	3	8	0	1	0	0	0	0	0	0	0	0	0	10	1
Phy118	34	99	168	62	21	44	17	37	69	30	49	0	50	61	43	50	27	49	68	27	17	141	43	127	41	37	14	30	50	27	18	14	53	0	72	23	9	14	5	22	17	23	29	28	20	23	64	493	23
Phy164	49	58	89	57	10	36	19	16	20	23	24	12	38	54	19	33	45	48	14	64	6	131	37	55	28	48	2	8	41	34	19	18	79	21	78	9	24	14	5	8	11	20	18	23	7	19	36	204	24
Phy228	36	64	114	38	18	33	18	38	5	15	29	0	31	51	42	36	7	10	16	12	12	76	20	70	20	21	5	1	2	3	0	21	38	9	53	4	1	8	1	7	7	8	7	25	8	4	5	557	6
Phy521	4	11	33	9	14	8	0	1	3	6	9	0	12	21	10	15	0	0	4	7	1	50	7	16	10	10	0	12	10	0	0	0	12	4	11	0	1	2	3	3	0	2	12	27	4	9	0	78	0
Phy533	1	12	19	7	0	8	5	8	5	7	13	0	5	12	8	6	12	9	7	0	19	32	6	14	11	7	1	0	3	0	7	23	28	1	19	13	0	3	1	1	4	3	2	5	2	0	19	30	1
Phy574	11	11	45	10	9	5	5	7	7	4	10	0	10	9	6	4	4	4	0	2	2	8	8	31	2	1	0	0	0	1	6	0	8	0	10	0	3	1	0	3	0	4	0	1	0	0	0	119	1
Phy913	0	5	9	7	2	1	0	0	3	2	5	1	5	5	3	0	15	0	1	0	6	7	1	7	3	2	0	0	4	4	0	0	0	0	6	4	3	1	0	1	1	0	2	4	0	9	0	26	2
Phy934	5	10	4	2	0	2	2	0	0	1	3	1	2	1	2	5	1	0	2	0	3	4	5	11	0	2	10	2	0	0	0	0	3	0	0	0	0	1	3	0	4	0	0	3	0	1	0	26	1
Phy1080	1	1	1	2	1	2	2	0	0	4	10	0	0	4	5	1	0	0	0	3	4	4	0	2	2	0	0	0	4	0	0	0	0	0	0	0	0	0	0	1	0	1	0	0	3	0	0	7	2
Phy1108	4	1	5	2	0	2	0	4	0	3	6	0	10	2	5	7	0	4	4	1	0	7	2	11	2	2	0	0	0	0	0	0	0	0	5	0	0	0	0	0	0	0	2	0	3	0	0	22	1
Phy1116	0	4	12	8	0	4	0	0	0	0	0	0	1	3	1	3	10	0	2	6	0	6	0	1	1	0	0	0	1	0	0	0	0	0	9	0	0	0	2	0	0	0	0	0	0	0	0	16	1
Phy1166	3	4	5	1	3	7	2	0	5	1	0	0	3	3	4	3	0	0	0	0	1	2	0	19	1	0	4	0	0	0	0	0	0	0	0	0	0	0	1	1	0	4	2	0	0	0	0	15	0
Phy1392	0	2	4	1	1	2	0	0	0	0	1	0	2	0	0	0	0	5	0	0	0	3	0	6	1	2	0	0	0	0	0	0	0	0	1	0	1	0	1	0	0	0	1	0	0	0	1	17	1
Phy1425	1	3	3	4	0	0	6	0	0	0	4	0	0	0	0	0	0	0	0	1	0	5	0	0	0	0	0	0	0	0	0	0	12	0	4	13	1	1	1	0	0	1	15	0	2	0	0	2	2
Phy1484	3	0	1	1	0	1	0	0	2	0	7	0	0	1	3	3	2	22	2	0	0	3	0	3	1	0	0	0	0	6	0	0	0	0	1	0	1	0	0	2	3	1	0	0	0	0	0	6	1
Phy1593	0	0	2	0	3	1	0	0	0	0	0	0	0	0	0	1	0	0	0	0	0	4	0	1	0	0	0	0	0	0	0	0	10	0	0	0	0	0	0	0	0	0	0	0	0	0	0	31	0
Phy1616	4	9	0	1	2	0	0	0	3	4	1	0	1	0	0	1	0	0	0	0	4	0	0	1	1	0	0	0	0	0	0	0	0	1	0	10	0	0	0	0	0	0	0	0	0	0	0	14	0
Phy1679	0	1	1	3	0	2	0	0	0	4	2	0	2	1	0	1	0	0	0	1	0	0	0	2	5	5	0	0	0	0	0	0	0	0	3	0	0	0	0	0	0	0	0	1	0	0	0	14	0
Phy2078	1	0	5	2	3	1	0	0	0	0	0	0	2	1	0	2	0	0	2	0	0	1	0	0	1	0	0	0	2	0	0	0	0	0	0	0	0	0	0	0	0	0	0	10	0	0	0	18	0
Phy2228	0	1	2	1	1	0	0	0	0	0	0	0	0	2	1	1	0	0	0	0	0	2	0	1	0	0	0	0	0	1	0	0	2	0	0	0	0	0	0	1	0	1	1	0	0	0	1	2	0
Phy2295	0	1	1	3	0	0	0	1	0	0	6	0	1	0	0	0	0	2	0	0	0	4	0	2	0	1	0	0	9	0	0	0	0	0	0	0	1	0	0	0	0	0	0	0	0	0	1	0	0
Phy2364	0	0	0	0	0	0	0	1	0	0	0	0	2	0	1	0	4	0	0	0	0	0	0	1	0	0	0	0	0	0	0	0	0	0	2	0	3	0	0	0	2	0	0	0	0	0	0	3	0
Phy587	1	2	3	1	1	8	1	0	6	1	4	1	4	7	1	2	2	0	3	0	1	14	3	7	7	5	3	0	3	1	1	0	15	1	14	3	1	3	3	0	4	3	0	1	3	0	2	10	3
Phy1298	0	1	2	1	0	0	0	0	0	1	0	0	0	2	3	1	0	0	1	0	0	4	1	1	2	0	1	0	0	0	2	0	0	0	2	2	3	0	0	0	0	1	1	0	0	0	0	0	2
Phy1597	1	0	1	0	1	0	0	0	0	2	0	0	1	1	0	0	0	0	0	3	0	1	1	7	0	1	0	0	0	0	0	0	0	0	0	0	0	0	0	0	0	2	0	1	0	0	0	5	1
Phy2431	0	0	4	0	2	1	0	0	0	0	0	0	0	0	0	3	0	1	0	0	0	0	0	3	0	3	0	0	1	0	0	0	1	0	0	1	0	2	0	0	0	1	0	0	1	0	0	1	1
Phy352	6	16	14	9	1	10	5	1	4	10	15	12	7	18	8	7	3	0	4	7	7	33	11	22	11	16	4	0	2	9	0	3	17	4	26	11	3	6	3	4	5	7	7	1	1	0	0	2	9
Phy2633	0	0	0	0	0	0	0	0	0	3	0	0	0	0	0	0	0	0	0	1	1	0	0	0	0	2	0	0	0	0	0	0	0	0	0	0	0	0	1	0	0	0	0	0	0	0	0	0	0
Phy1380	1	0	0	3	1	0	1	2	1	0	0	1	0	0	0	2	0	0	0	0	0	11	1	3	1	0	0	0	0	0	0	0	1	3	0	1	1	2	2	0	1	3	0	7	2	0	0	0	4
Phy1779	0	0	1	1	0	0	0	0	0	1	0	1	1	1	2	1	0	0	0	0	0	0	1	0	2	0	0	0	0	0	0	6	0	0	4	0	0	0	0	0	0	0	0	0	0	0	0	1	1
Phy2689	0	0	1	3	3	4	0	0	0	1	0	0	0	1	1	2	0	0	0	1	0	0	0	0	0	0	0	0	0	0	0	0	0	5	0	0	1	3	1	0	0	1	0	3	1	0	0	1	0
Phy2269	0	0	1	0	0	2	0	0	0	0	2	0	0	1	2	0	0	0	0	0	0	0	0	0	1	0	0	0	0	2	0	0	0	0	0	0	0	0	0	0	1	0	0	0	0	0	0	1	1
Phy1076	0	3	0	1	0	0	1	0	0	0	2	0	1	2	1	0	1	0	0	3	0	1	2	3	0	1	3	1	0	1	1	1	7	0	5	1	6	4	0	5	3	7	1	2	2	0	0	2	6
Phy413	8	16	13	5	0	6	10	12	16	12	14	1	5	4	3	2	16	8	8	20	2	25	5	18	2	14	12	2	8	2	0	10	10	0	8	0	11	17	3	9	18	20	22	5	4	6	2	0	3
Phy440	4	13	16	4	1	1	8	6	13	6	5	0	0	4	3	7	10	3	5	3	0	23	12	18	3	4	6	14	0	1	1	4	5	0	3	2	13	10	6	8	14	14	8	10	6	0	4	0	1
Phy2637	0	0	2	0	0	0	0	1	0	0	0	0	0	0	0	0	2	0	0	2	0	0	0	2	0	0	0	5	0	0	0	0	0	0	0	0	1	0	1	0	0	0	2	0	0	0	0	0	0
Phy2653	1	4	0	0	0	0	0	0	3	1	0	0	0	0	0	0	0	0	0	0	0	0	1	3	0	0	0	0	0	2	0	0	0	0	0	0	1	0	0	0	2	0	0	0	0	0	0	0	0
Phy1294	1	3	6	2	1	3	2	0	4	6	5	0	0	1	0	2	4	2	0	0	0	7	1	3	0	0	0	1	0	5	0	0	0	0	4	0	4	3	3	1	4	0	0	0	0	0	1	0	1
Phy1855	0	1	1	2	3	1	0	0	1	1	1	0	2	1	0	0	2	4	1	1	0	3	1	4	0	0	0	2	1	0	0	0	0	0	3	1	0	0	1	0	5	0	0	2	0	0	0	0	0
Phy162	19	69	57	36	2	18	24	22	29	50	47	5	18	20	21	23	37	39	28	39	9	98	29	72	17	24	27	34	9	22	3	16	23	2	37	16	52	74	32	36	73	87	75	31	12	13	23	0	16
Phy86	51	114	112	90	26	36	66	48	69	118	160	25	49	61	46	50	125	45	51	93	16	297	96	157	62	59	27	84	37	48	24	46	62	9	90	38	90	120	55	84	95	180	171	85	47	31	115	3	16
Phy2062	0	2	0	0	0	0	0	0	2	1	0	0	0	1	0	2	0	0	2	0	0	1	3	0	0	0	0	4	0	0	0	0	0	0	0	0	0	1	0	0	0	0	2	1	0	0	0	0	0
Phy181	10	46	28	34	12	16	37	17	25	51	44	8	18	25	8	19	44	39	52	42	9	74	31	70	15	27	20	44	23	17	11	27	47	5	40	38	78	80	33	30	42	54	46	15	21	9	36	0	15
Phy852	3	1	6	3	0	0	1	3	2	3	5	1	1	4	3	2	3	3	0	2	1	16	8	9	4	0	3	0	0	1	1	1	3	0	14	0	6	3	1	1	5	3	11	2	3	0	2	0	1
Phy1011	0	4	3	0	0	0	1	1	0	5	4	0	2	3	2	0	1	0	1	2	1	4	2	4	0	1	1	4	2	0	0	0	1	0	2	0	4	5	1	2	1	4	4	1	1	1	1	0	1
Phy347	8	22	26	10	2	7	17	7	5	17	20	1	15	11	7	9	12	9	22	20	2	51	10	34	15	18	3	12	2	4	0	3	10	0	17	15	25	18	7	19	21	19	28	10	10	16	6	0	4
Phy32	106	346	336	203	42	99	175	116	168	338	372	60	136	161	103	153	184	177	130	214	44	742	282	381	124	119	116	182	100	67	41	143	270	19	216	78	233	306	124	231	384	462	506	181	128	75	202	1	63
Phy2638	0	1	0	0	0	0	1	0	0	0	0	0	0	0	0	0	0	0	0	0	0	1	0	1	0	0	0	0	0	0	0	1	3	0	1	0	0	0	1	0	0	0	0	0	0	0	0	0	0
Phy76	49	117	81	105	30	36	66	40	95	127	126	29	56	77	46	61	93	63	71	93	18	279	112	126	77	48	21	69	42	35	10	46	69	18	67	27	129	158	64	111	165	222	202	125	63	34	69	1	44
Phy2367	0	2	1	0	0	0	0	0	0	0	2	0	0	0	0	2	1	0	0	0	0	0	0	0	0	0	0	0	0	0	0	0	0	1	0	0	0	1	1	0	0	0	1	0	0	0	0	0	0
Phy259	18	45	32	20	4	7	13	18	29	29	30	1	10	19	16	12	13	18	19	24	10	73	33	52	15	13	13	12	15	13	1	13	20	3	18	15	28	24	19	17	23	38	29	23	16	5	26	0	4
Phy2273	0	0	0	0	0	0	1	1	0	1	3	0	2	0	0	0	1	0	1	0	0	2	0	1	1	0	0	0	1	0	0	0	2	0	1	0	0	0	1	0	1	1	0	5	1	0	0	0	1
Phy1787	1	0	1	3	0	0	3	0	2	2	0	0	2	0	0	1	2	0	2	0	1	3	2	4	1	0	0	0	3	0	1	1	0	0	2	0	0	2	1	0	1	4	1	2	1	0	0	0	0
Phy37	53	147	133	79	30	48	64	75	71	151	125	24	89	110	59	75	89	79	86	107	23	348	108	225	84	77	49	87	35	47	17	49	134	16	200	98	222	255	98	135	207	297	221	181	79	68	69	1	100
Phy179	35	58	87	63	21	41	8	4	10	52	89	9	42	59	44	63	25	10	5	38	17	137	45	172	62	75	8	9	10	61	9	16	31	17	112	42	13	12	6	24	17	47	37	27	21	11	17	0	3
Phy405	5	15	23	7	3	7	3	9	3	22	15	7	7	7	7	5	14	15	13	11	4	46	9	18	4	4	8	13	5	4	2	16	18	1	9	0	11	18	4	13	26	32	15	13	6	4	10	0	4
Phy1286	1	1	0	1	1	0	3	1	2	2	3	0	0	1	0	0	3	0	2	0	0	5	2	4	0	0	0	0	1	2	0	1	1	1	0	0	4	1	0	0	1	4	12	4	1	1	1	0	0
Phy93	70	109	133	105	31	45	38	25	32	96	96	33	67	78	40	65	58	42	43	44	26	263	76	208	75	44	14	22	21	34	7	34	72	8	139	41	25	26	18	40	83	122	124	88	43	25	124	2	23
Phy1217	1	5	2	3	0	0	1	1	2	1	2	0	2	0	1	0	0	0	2	4	0	2	5	4	1	6	2	3	0	0	0	0	2	7	1	1	1	5	0	2	1	5	2	0	1	2	4	0	0
Phy1309	2	3	1	1	0	0	0	1	2	4	2	0	1	1	0	0	0	0	0	1	0	5	1	1	1	4	0	0	3	1	0	9	1	0	2	2	2	2	1	0	7	4	2	0	1	0	0	0	0
Phy97	49	104	101	76	17	25	80	38	59	122	95	21	69	64	50	59	83	69	60	75	11	258	72	134	48	41	23	52	41	29	7	34	52	10	68	25	130	145	44	93	101	212	110	71	36	23	49	0	29
Phy974	1	5	1	0	2	1	3	0	1	2	6	0	3	2	0	2	3	3	0	0	1	6	2	3	1	1	0	0	2	0	0	5	2	0	5	0	4	9	1	4	3	2	1	1	0	0	4	0	2
Phy2243	0	0	3	0	0	0	0	0	0	1	0	0	0	0	1	1	0	0	1	0	0	2	1	3	0	0	0	0	0	0	0	0	0	0	0	1	0	0	0	0	2	0	0	0	0	0	0	0	0
Phy1263	0	2	0	0	0	1	5	0	0	5	1	0	0	3	0	0	0	1	2	0	0	7	0	3	0	3	0	0	1	0	0	1	0	0	3	0	0	5	1	0	4	2	2	0	2	1	0	0	1
Phy2286	1	0	0	2	0	0	4	0	0	2	3	0	0	0	0	0	3	0	3	0	0	1	0	2	0	0	2	0	1	2	0	0	0	0	0	0	2	0	1	1	0	1	0	1	0	0	0	0	0
Phy1430	1	0	1	0	0	1	1	0	0	0	0	0	2	1	1	0	1	0	0	0	0	3	1	0	1	0	0	1	0	0	0	0	0	0	0	3	2	0	1	2	6	0	4	3	0	0	3	0	0
Phy626	3	5	7	7	1	4	1	1	3	2	11	0	2	5	3	1	6	2	2	5	3	12	2	3	2	5	0	1	3	1	0	5	6	1	6	3	11	6	6	6	6	11	1	4	1	1	1	0	0
Phy1336	0	3	4	4	3	2	2	0	1	0	0	0	1	4	0	1	0	1	3	0	1	0	0	4	0	0	5	2	1	0	0	0	0	0	1	0	4	4	1	1	0	0	0	3	0	0	0	0	4
Phy1256	0	0	3	1	0	0	0	2	3	0	0	0	1	1	1	1	1	1	0	0	0	4	0	2	2	0	11	1	1	0	0	3	2	0	1	0	0	0	0	1	1	4	2	4	0	3	2	0	0
Phy125	40	86	89	45	21	30	40	36	53	69	92	25	45	70	24	44	78	81	46	63	10	228	49	144	47	41	12	61	33	15	7	37	58	1	44	28	57	63	24	33	53	84	91	59	26	13	45	1	21
Phy399	5	5	8	7	3	8	6	9	11	3	16	3	9	13	2	6	9	6	7	14	2	23	4	8	9	10	0	9	15	0	1	7	31	0	13	3	18	19	8	11	11	14	23	8	4	5	12	0	8
Phy153	13	53	63	27	5	14	21	25	12	54	28	15	22	23	13	20	22	42	26	36	2	105	17	42	9	25	14	25	16	12	3	26	19	2	23	10	40	39	20	42	51	70	53	82	37	22	56	1	14
Phy1543	0	2	3	1	0	2	0	2	2	0	6	2	0	0	0	1	2	2	0	4	0	3	3	3	3	0	3	1	2	2	0	1	1	0	2	1	1	3	0	2	2	3	1	0	4	0	1	0	1
Phy2408	0	1	0	1	0	1	1	0	0	0	1	0	0	1	0	0	0	0	0	0	2	1	0	2	0	0	0	0	2	0	0	0	0	0	1	0	0	1	0	1	3	1	12	0	0	0	0	0	0
Phy734	0	8	4	4	1	4	5	3	5	5	7	1	5	4	2	6	11	1	2	10	3	18	2	10	4	11	1	1	2	0	2	6	2	0	4	3	4	9	2	4	9	3	0	1	1	2	4	0	1
Phy1427	0	1	6	3	0	1	0	0	0	9	23	0	0	3	1	0	0	0	7	8	0	8	3	4	0	0	0	0	1	7	0	0	2	3	1	3	2	0	0	1	2	0	0	0	0	0	0	0	2
Phy78	48	116	83	54	16	35	51	31	65	134	97	30	51	74	48	48	91	56	51	90	30	298	98	158	62	40	28	50	28	48	15	51	71	6	118	46	99	105	56	106	168	272	263	100	35	11	74	0	23
Phy89	60	90	105	231	23	58	71	49	50	137	162	33	91	77	49	61	153	49	86	118	62	283	153	216	63	62	34	62	127	76	30	43	88	12	127	60	105	119	65	107	263	171	107	66	31	13	44	0	15
Phy706	2	3	4	4	0	3	5	2	2	11	4	0	6	1	1	5	6	0	9	2	2	15	5	6	4	1	2	2	2	1	0	0	12	0	4	0	4	17	6	3	4	13	7	4	1	0	0	0	0
Phy743	0	13	6	2	1	0	4	3	0	6	6	0	1	3	2	2	13	8	5	14	0	7	3	3	0	1	7	2	1	2	0	0	10	0	1	2	2	6	4	6	13	21	15	9	0	2	1	0	0
Phy2215	1	1	0	1	0	0	1	0	0	0	0	0	1	2	0	0	0	3	0	1	1	1	0	0	0	0	0	2	8	0	0	0	0	0	0	0	0	0	0	0	0	2	0	2	2	0	0	0	0
Phy2020	0	1	0	0	0	1	0	0	1	1	0	0	0	0	0	1	3	0	1	0	0	2	0	1	0	0	1	1	0	0	2	1	1	0	0	0	0	0	1	0	1	0	0	0	2	0	0	0	0
Phy396	7	32	17	12	2	4	11	8	9	18	16	1	11	6	1	6	40	15	6	15	2	36	8	23	8	4	1	20	3	2	0	5	12	0	13	3	13	23	5	17	25	30	26	26	7	12	6	2	3
Phy1341	0	2	0	0	0	0	0	0	0	0	2	0	0	0	2	0	0	0	0	1	0	5	0	1	1	0	0	0	0	1	0	0	1	0	4	0	1	2	1	0	0	7	1	0	0	0	0	0	1
Phy2581	1	0	0	2	0	0	0	0	0	0	2	0	0	0	0	0	0	0	0	0	0	1	0	0	0	0	0	0	0	0	0	0	0	0	0	0	2	0	0	1	1	0	1	0	2	0	0	0	0
Phy1132	0	1	2	0	1	0	0	3	2	0	4	0	0	1	2	2	0	1	1	3	0	8	0	6	2	2	2	5	0	0	3	3	0	0	0	3	3	4	2	0	1	2	2	4	2	0	0	0	2
Phy1824	2	1	1	3	1	0	0	0	1	0	2	0	0	1	1	0	0	1	0	1	1	4	0	3	2	0	1	0	0	1	0	0	0	0	0	1	1	0	0	0	0	2	1	0	0	0	3	0	0
Phy1486	0	5	3	2	0	1	1	0	1	1	1	0	1	5	0	2	2	1	0	1	0	10	2	4	1	5	0	0	1	2	0	0	0	0	1	0	3	3	1	0	1	0	0	0	0	0	0	0	1
Phy1034	1	4	1	1	1	2	1	0	0	6	2	0	2	0	2	1	6	0	4	2	1	2	1	4	1	2	0	2	0	1	0	0	0	0	1	0	3	6	3	2	2	7	4	2	1	0	0	0	1
Phy1275	0	4	4	1	1	2	5	3	2	2	1	2	1	1	0	2	3	3	1	4	0	8	1	8	0	0	0	4	2	4	0	0	2	0	5	0	6	5	0	0	4	4	3	1	4	1	3	0	0
Phy1402	0	0	2	0	0	0	1	3	0	0	0	0	0	0	1	0	1	0	1	2	0	7	0	0	3	0	0	0	1	0	0	0	1	0	0	4	6	0	2	2	5	3	6	2	0	0	0	0	2
Phy180	12	24	18	12	6	8	19	8	23	14	27	2	8	8	2	10	20	11	17	14	3	45	6	14	2	7	17	16	7	7	7	3	10	0	12	1	31	35	16	21	20	44	31	13	7	5	17	0	14
Phy749	3	8	4	1	0	1	3	1	3	5	12	1	1	5	3	5	5	1	5	7	1	16	12	4	1	4	0	1	5	3	0	18	8	0	0	1	2	15	3	5	15	18	9	7	3	2	2	0	0
Phy838	2	3	3	2	0	0	2	0	1	2	1	0	1	2	1	4	11	3	0	2	1	5	4	3	6	1	0	5	0	4	0	3	2	4	3	1	0	4	3	5	8	10	9	2	0	0	10	0	1
Phy807	3	9	1	2	0	3	8	2	1	7	7	0	2	3	0	1	16	2	2	4	0	5	2	11	5	2	5	4	6	0	0	1	0	0	4	1	5	10	3	2	4	9	3	2	3	0	8	0	2
Phy287	2	13	23	6	1	6	3	2	5	2	7	2	4	6	6	6	7	4	4	5	3	14	7	16	9	8	5	4	1	1	1	0	4	1	6	1	0	1	0	1	4	2	0	5	3	0	8	6	55
Phy2548	0	0	0	0	1	1	0	2	0	0	0	0	0	0	1	0	0	1	0	1	0	2	0	0	0	1	0	0	0	0	0	1	0	0	1	0	0	1	0	0	0	0	1	0	0	0	0	0	0
Phy284	10	31	27	6	5	9	7	9	26	4	10	4	4	6	2	3	0	8	7	23	7	36	4	11	9	33	0	7	0	1	0	16	3	0	16	0	3	4	0	0	3	0	6	2	0	0	0	14	33
Phy478	5	8	13	2	0	1	4	3	0	1	9	0	0	1	1	1	1	0	5	7	1	18	1	3	0	7	8	3	0	0	0	18	4	0	3	0	10	13	1	5	8	4	1	0	0	1	0	1	15
Phy1488	5	2	0	0	0	0	2	3	2	0	1	0	1	0	1	0	0	0	0	7	2	1	0	0	0	0	0	0	0	0	0	0	0	0	0	0	0	0	0	0	0	0	0	0	0	0	0	2	3
Phy1227	1	6	3	1	0	0	3	1	1	0	3	0	0	0	0	0	0	0	0	1	0	5	0	2	0	1	1	0	0	0	0	6	7	0	4	0	0	1	0	0	0	0	0	2	0	0	0	1	2
Phy2149	0	2	0	0	0	0	2	0	0	0	0	0	0	0	1	0	0	0	0	1	0	1	0	0	0	0	0	1	0	0	0	0	0	0	0	0	0	0	0	0	0	0	0	0	0	0	0	0	0
Phy569	8	9	23	2	1	2	0	0	8	1	0	1	1	2	3	0	0	5	0	5	0	6	2	4	5	9	0	0	0	0	0	0	0	0	0	0	0	0	0	0	0	0	1	0	0	0	0	29	9
Phy1270	0	5	3	2	0	3	1	0	0	5	5	0	2	2	0	0	0	5	2	1	0	7	2	5	1	3	0	1	1	5	0	0	4	2	1	1	4	0	0	2	1	3	1	1	0	2	0	0	0
Phy490	2	9	14	5	1	4	14	8	13	3	16	0	4	1	0	4	7	1	2	11	3	8	4	13	1	12	8	1	4	0	2	3	1	0	4	7	7	11	7	17	8	4	9	9	1	0	6	1	9
Phy1589	2	2	0	0	0	0	0	2	1	0	0	0	0	0	0	0	0	1	0	0	0	2	0	0	0	5	0	1	0	0	0	1	0	1	0	0	0	0	1	0	0	1	0	0	0	0	0	0	3
Phy2503	1	1	1	0	0	0	0	0	0	0	2	0	0	0	0	0	1	0	0	1	0	0	0	0	0	0	0	0	0	0	0	0	0	0	0	0	0	0	0	0	0	0	0	0	0	0	3	8	2
Phy2425	0	0	0	0	5	4	0	0	0	2	1	1	0	0	1	4	0	0	0	1	0	1	0	2	0	2	0	0	0	0	0	0	0	0	9	0	0	5	0	0	0	0	0	0	0	0	0	0	0
Phy2643	0	4	2	0	0	1	0	1	0	1	0	0	0	2	1	0	0	0	0	0	3	2	3	1	0	1	0	0	0	0	0	0	0	6	1	0	0	0	0	0	2	1	0	0	0	0	0	0	0
Phy2620	0	0	1	0	0	0	0	0	0	0	0	0	0	0	0	1	0	9	1	0	0	0	0	0	2	0	0	0	0	0	0	0	0	10	0	0	0	0	0	0	0	0	0	0	0	0	0	0	0
Phy1235	0	3	1	1	1	0	0	0	1	0	6	0	1	2	0	0	0	0	3	2	0	3	3	5	0	3	0	1	0	0	0	5	1	0	0	2	0	0	1	2	12	1	24	1	0	4	1	0	0
Phy1147	3	9	6	4	0	4	4	2	2	1	11	0	3	3	0	0	5	4	5	8	0	3	2	2	0	2	1	10	3	1	0	4	5	0	1	3	2	3	1	2	4	4	5	1	0	0	1	0	1
Phy2641	0	1	2	0	0	0	0	0	0	0	0	0	1	1	0	1	6	0	0	0	0	0	1	0	0	0	0	2	0	0	0	1	0	0	0	0	0	0	1	0	0	2	0	0	0	0	0	0	1
Phy2536	0	1	1	0	0	0	0	1	0	0	0	0	0	0	0	0	1	0	0	1	0	0	0	0	0	0	0	0	3	0	0	0	0	0	0	0	1	0	0	0	0	0	0	1	0	0	0	0	0
Phy985	3	4	2	8	0	5	7	1	2	7	15	6	3	1	6	0	5	6	1	2	2	7	7	4	2	3	0	1	1	0	0	3	3	0	5	1	3	3	4	3	7	9	5	0	0	0	6	0	0
Phy442	15	41	21	11	8	6	15	10	15	21	24	0	8	5	8	7	13	44	17	16	1	37	10	15	9	6	1	7	2	2	3	3	14	0	4	0	25	17	6	27	29	30	29	8	7	0	9	0	10
Phy1542	3	2	2	0	1	1	0	2	1	0	0	0	1	0	0	0	0	0	0	0	0	2	1	3	0	3	0	2	0	0	0	2	1	0	1	0	0	1	0	1	0	0	0	0	0	0	0	0	2
Phy917	0	5	1	2	1	1	4	1	11	8	4	0	0	2	4	1	12	5	9	3	0	10	0	5	1	8	0	1	0	1	0	1	4	0	2	0	6	12	4	2	7	5	3	2	0	2	0	0	1
Phy1193	0	2	5	0	0	0	3	0	0	0	1	0	0	2	1	1	0	0	0	0	1	4	0	0	0	3	0	1	0	0	0	0	0	0	5	1	0	0	0	0	0	0	1	0	0	0	0	0	9
Phy66	74	161	158	19	11	18	93	70	39	25	95	3	23	32	15	18	22	21	27	66	21	262	33	64	44	121	16	30	5	1	4	73	144	6	48	17	19	32	6	13	21	25	21	30	5	15	5	15	174
Phy161	35	68	118	12	4	13	37	30	45	10	46	4	8	23	20	13	4	10	8	27	0	126	12	53	14	70	8	35	2	1	2	36	47	6	18	10	4	2	0	10	0	9	3	7	13	1	1	13	60
Phy1278	2	2	1	0	0	0	0	2	1	7	2	0	1	1	0	2	5	3	0	1	0	5	0	3	2	0	0	4	0	0	0	2	0	0	1	0	1	1	1	1	1	2	1	1	1	0	0	0	1
Phy236	10	16	25	7	3	3	5	7	12	4	7	0	2	10	4	3	1	3	5	22	6	43	4	10	2	26	7	5	3	1	0	0	27	3	6	0	16	16	8	8	7	22	5	5	5	2	7	4	65
Phy1761	0	2	1	0	0	0	3	0	0	1	3	0	0	0	0	0	1	0	0	4	0	1	3	0	1	0	0	0	0	3	0	0	3	0	2	0	3	0	2	2	1	3	5	0	2	1	0	0	0
Phy952	6	2	4	6	0	3	2	7	3	3	14	0	1	1	4	7	3	19	2	8	0	15	2	7	1	2	0	10	10	1	0	0	0	0	1	0	9	11	4	4	6	5	12	0	0	0	9	0	2
Phy2700	0	0	0	0	0	0	0	1	0	0	0	0	1	0	0	0	0	0	0	0	0	1	1	0	0	2	0	0	0	0	0	0	0	0	0	0	0	1	0	0	0	0	0	0	0	0	0	0	0
Phy371	24	50	28	25	10	14	32	23	39	32	38	4	12	26	18	21	20	61	13	20	2	39	13	64	17	31	10	37	3	0	2	2	15	0	30	12	18	42	14	11	41	22	4	12	9	1	6	0	5
Phy1489	3	2	2	0	0	0	0	0	0	0	0	0	1	2	1	2	0	0	0	1	0	2	0	1	0	0	0	0	1	0	0	0	8	0	0	2	1	1	2	1	0	9	4	2	4	0	0	0	0
Phy26	182	270	300	339	335	364	198	160	169	386	524	57	205	288	185	264	420	50	370	349	216	567	148	690	255	259	207	133	639	458	127	100	109	62	519	193	1559	1797	831	832	1494	147	63	224	81	25	85	0	98
Phy1279	0	0	0	3	8	2	5	1	1	2	5	0	3	2	1	1	5	0	2	5	1	4	1	2	1	2	0	0	4	3	1	1	0	1	4	3	14	14	4	10	19	0	1	0	2	0	0	0	0
Phy106	120	56	89	130	437	122	55	87	48	287	98	23	119	137	77	167	55	18	94	81	48	170	93	195	143	120	12	10	42	67	23	57	81	107	159	133	18	31	7	33	30	111	96	143	88	40	40	2	13
Phy436	7	10	32	20	50	16	2	1	6	17	24	0	21	25	29	30	0	0	0	8	7	34	14	58	26	25	0	1	9	8	8	2	11	21	45	26	0	3	0	11	13	24	12	36	36	5	3	0	0
Phy567	2	0	0	2	0	3	0	0	0	1	6	0	6	1	1	1	0	0	1	5	5	10	1	1	4	0	0	0	0	2	1	2	3	0	2	2	0	6	1	111	4	171	30	1	0	2	0	0	0
Phy241	25	24	30	56	76	52	14	6	7	52	48	3	31	33	21	25	6	1	28	21	29	40	17	43	23	12	9	2	12	29	4	2	13	4	36	25	26	195	23	595	22	88	86	148	54	13	11	5	0
Phy778	5	3	16	0	9	1	0	2	2	14	7	3	12	14	9	9	3	0	1	4	6	19	3	24	6	7	0	0	0	3	0	8	4	5	15	6	1	0	1	4	7	9	5	4	5	2	4	0	1
Phy824	1	4	2	0	2	0	0	3	0	9	11	0	5	4	0	6	1	1	2	4	7	5	1	3	3	2	0	0	5	12	1	0	2	0	3	5	13	34	4	87	17	14	21	1	3	0	0	0	0
Phy513	5	8	15	17	19	12	9	3	1	6	12	0	4	12	4	9	10	0	2	6	7	6	6	3	12	1	0	0	11	4	0	0	9	0	11	8	14	70	7	163	6	46	11	47	30	1	1	1	0
Phy305	1	4	3	6	9	6	3	2	0	9	3	2	3	6	1	5	0	0	0	4	2	7	0	6	2	2	0	2	3	4	0	1	0	1	5	0	460	525	160	253	633	17	36	11	3	3	0	0	0
Phy384	17	14	18	12	8	15	7	1	1	10	28	8	8	5	9	11	4	17	23	9	9	27	5	22	12	19	2	2	13	11	0	3	4	3	19	13	38	47	29	20	51	35	18	9	5	20	0	0	2
Phy2497	0	0	0	0	0	0	0	0	0	3	2	0	0	0	0	0	0	0	0	0	1	0	0	0	0	0	0	0	0	0	0	0	0	0	0	0	0	9	1	0	0	0	0	0	0	1	0	0	0
Phy1213	3	1	24	1	6	7	4	3	7	6	3	0	5	3	4	0	7	0	6	2	0	2	0	1	0	2	0	0	0	4	0	0	1	0	3	1	0	3	0	0	0	0	0	1	0	0	10	0	3
Phy2035	0	0	1	2	0	2	0	0	1	1	3	0	0	0	2	2	0	0	0	0	0	5	0	0	0	1	0	0	0	0	0	0	0	5	5	0	1	0	0	6	1	3	0	0	1	0	1	0	0
Phy560	3	8	39	3	5	3	0	3	0	4	6	0	2	5	3	4	0	0	6	0	3	1	0	4	3	0	0	0	0	0	0	0	3	0	5	0	0	0	0	0	0	0	1	0	0	3	0	471	0
Phy1606	0	1	0	1	0	0	0	0	0	1	0	2	4	0	1	0	1	0	0	0	3	0	1	0	1	0	0	0	0	4	0	0	0	0	0	0	0	0	0	30	2	2	0	1	0	0	0	0	0
Phy1313	0	0	0	0	0	0	0	0	0	0	0	0	0	1	56	0	0	0	0	0	0	0	0	0	47	0	0	1	0	0	0	0	2	0	12	0	0	0	0	0	0	0	0	0	1	0	0	0	0
Phy1877	0	0	0	0	0	0	3	0	0	0	0	0	6	0	0	0	0	0	0	0	0	1	17	0	0	0	0	1	0	0	0	0	10	1	0	0	0	0	0	0	0	0	18	0	0	0	0	0	0
Phy986	0	0	0	0	0	0	0	0	0	0	0	0	3	0	0	0	0	0	0	0	0	0	1	2	0	7	0	0	0	0	0	0	13	192	0	30	0	0	0	0	0	0	7	6	0	2	0	0	0
Phy2769	0	0	0	1	0	0	0	0	0	0	0	0	23	0	0	0	0	0	0	0	0	1	2	1	0	0	0	0	0	0	0	0	0	0	0	0	0	0	0	0	0	1	0	0	0	0	0	0	0
Phy2617	0	0	0	1	1	2	0	0	0	0	0	0	0	0	1	4	1	0	0	0	0	1	0	1	0	2	0	0	0	0	0	0	1	0	0	2	0	0	0	0	1	0	4	0	0	2	0	0	0
Phy240	0	0	0	0	7	0	1	0	0	0	0	1	4	108	42	42	0	0	3	0	0	0	7	321	257	11	0	1	4	1	1	0	1	311	117	23	0	0	2	1	0	0	0	117	878	102	0	0	7
Phy1133	0	0	1	5	78	0	0	0	0	0	0	0	1	23	29	10	0	0	0	0	0	0	0	5	2	0	0	0	0	0	0	0	0	2	0	0	0	0	0	0	0	0	0	3	4	0	0	0	0
Phy1707	0	0	0	0	1	0	0	0	0	0	0	0	0	12	4	29	0	0	0	0	0	0	0	17	0	2	0	0	0	0	0	1	0	0	0	0	0	0	0	0	0	0	0	0	0	0	0	0	0
Phy771	0	0	0	0	0	0	1	0	0	1	0	0	7	0	0	0	0	0	0	0	0	0	6	2	0	6	0	0	0	0	0	0	22	181	0	55	0	0	0	0	0	2	31	12	0	17	0	0	0
Phy302	1	0	0	1	0	1	0	0	0	0	0	0	22	1	3	0	0	0	0	0	0	56	49	218	5	4	0	1	0	0	0	5	23	1364	5	87	0	0	0	0	0	16	45	30	0	78	0	0	0
Phy2123	0	0	1	0	6	0	0	0	0	0	0	0	0	9	10	20	0	0	0	0	0	0	0	6	3	1	0	0	0	0	0	0	0	0	7	0	0	0	0	0	0	0	0	0	0	0	0	0	0
Phy2487	0	0	0	0	0	0	0	0	0	0	0	0	1	3	1	2	0	0	0	0	0	3	1	6	0	16	0	0	0	0	0	0	0	2	0	0	0	0	0	0	0	0	0	12	0	0	0	0	0
Phy1299	0	0	0	1	0	0	25	5	3	1	4	0	34	0	0	0	2	0	0	0	9	28	15	0	0	0	0	0	0	0	0	0	0	0	0	0	1	0	0	0	0	0	4	0	0	0	0	0	0
Phy1304	0	0	17	8	8	0	0	0	2	1	1	3	3	3	17	56	0	0	0	0	3	0	0	5	3	0	0	0	0	0	0	0	0	0	0	0	0	0	0	0	0	0	0	0	0	0	0	0	0
Phy356	0	0	5	9	34	2	11	2	0	0	0	0	23	66	73	228	0	0	2	0	1	20	5	220	27	111	0	1	0	0	0	1	0	14	13	27	0	0	2	1	4	0	6	11	5	29	0	0	0
Phy2639	0	0	0	2	11	0	0	0	0	0	0	0	0	7	9	1	0	0	0	0	0	0	0	1	0	0	0	0	0	0	0	0	0	0	0	0	0	0	0	0	0	0	0	2	0	0	0	0	0
Phy453	0	0	0	1	38	0	0	0	0	0	0	0	0	106	101	202	0	0	0	0	0	0	0	126	64	72	0	0	0	0	0	0	0	4	12	20	0	0	0	0	0	0	0	5	0	1	0	0	0
Phy41	3	2	16	32	97	0	0	1	7	6	1	135	22	478	696	2530	0	2	3	4	0	330	14	1062	410	684	0	6	4	2	1	18	0	228	507	444	1	0	6	3	1	18	2	73	526	128	0	9	4
Phy492	0	0	9	6	9	0	0	0	4	0	0	4	3	48	42	385	0	0	0	0	0	6	0	31	9	62	0	0	0	0	0	0	0	2	0	3	0	0	0	0	0	0	0	0	0	0	0	0	0
Phy2112	0	0	0	0	0	0	0	0	0	0	0	0	0	1	4	8	0	0	0	0	0	15	0	6	1	4	0	0	0	0	0	0	0	0	2	1	0	0	0	0	0	0	0	2	0	2	0	0	0
Phy1418	0	0	0	0	0	0	0	0	0	0	0	0	0	0	0	0	0	0	0	0	0	0	0	0	0	2	0	0	0	0	0	0	0	0	0	3	0	0	0	1	0	0	0	0	0	82	0	0	0
Phy1681	0	0	0	0	0	0	0	0	0	0	0	0	0	0	7	0	0	0	0	0	0	1	0	6	13	0	0	0	0	0	0	0	0	0	17	0	0	0	0	0	0	4	0	0	5	0	0	0	0
Phy1563	0	0	0	0	0	0	0	0	0	0	0	0	0	0	0	0	0	0	0	0	0	0	0	0	0	0	0	0	0	0	0	0	0	0	0	20	0	0	0	0	0	0	0	0	0	102	0	0	0
Phy1112	0	0	0	0	0	0	0	0	0	0	0	0	0	0	2	2	0	0	0	0	0	0	0	6	4	3	0	0	0	0	0	0	0	0	12	21	0	0	0	0	0	0	0	6	36	44	0	0	0
Phy896	0	0	0	0	0	0	0	0	0	0	0	0	0	0	0	4	0	0	0	0	0	3	0	167	7	13	0	0	0	0	0	0	0	27	8	3	0	0	0	0	0	3	0	16	8	6	0	1	0
Phy1074	0	0	0	0	0	0	0	0	0	0	0	0	0	0	0	0	0	0	0	0	0	1	0	1	0	0	0	0	0	0	0	6	0	14	0	3	0	0	0	0	0	45	0	26	0	12	0	0	0
Phy493	0	0	0	6	2	0	0	0	0	2	0	0	3	33	71	69	1	0	0	4	0	2	0	132	107	9	0	1	0	2	0	1	0	4	91	2	0	0	0	3	0	2	0	9	29	6	0	0	0
Phy2201	0	0	1	2	1	0	0	0	0	0	0	0	0	1	2	5	2	0	0	0	0	6	1	6	6	1	0	0	0	0	0	0	0	0	1	0	0	1	0	0	0	1	0	0	0	0	0	0	0
Phy1447	0	0	2	1	0	0	0	0	0	1	0	4	2	0	30	4	0	2	0	2	0	4	1	0	19	7	0	0	0	0	0	0	0	0	1	0	0	3	0	2	0	0	0	0	1	0	0	0	0
Phy1073	4	2	18	6	1	0	2	0	1	33	0	10	1	0	0	0	0	0	0	0	0	65	0	0	0	0	0	0	0	0	0	0	0	0	0	0	0	0	1	0	0	0	0	0	0	0	0	0	0
Phy837	0	0	0	5	0	0	114	3	85	17	2	0	0	0	0	0	14	0	13	2	0	2	0	0	0	0	6	0	2	8	0	0	0	0	0	0	0	0	0	0	0	0	0	0	0	0	0	0	2
Phy145	10	3	319	364	24	1	19	4	16	41	8	265	296	12	10	40	4	0	1	10	1	1462	155	39	8	6	0	0	3	2	0	12	2	0	1	5	0	0	1	0	1	8	1	0	1	2	1	0	3
Phy616	10	10	54	46	1	0	1	0	1	14	4	39	17	0	1	0	0	0	0	5	0	151	4	0	1	0	0	0	0	4	0	0	0	0	0	0	0	0	0	0	0	1	1	0	0	0	0	0	3
Phy2218	0	0	2	0	0	0	0	0	0	0	0	1	0	0	0	0	6	0	0	0	1	0	1	1	1	0	0	0	0	0	0	1	0	0	0	0	0	1	0	1	0	1	1	1	0	1	0	22	1
Phy158	6	0	741	32	4	0	0	6	3	6	0	270	4	3	6	4	0	0	0	1	0	1641	0	1	7	0	0	0	0	0	0	40	1	1	2	0	0	0	0	0	0	20	0	0	1	0	0	0	0
Phy2437	0	0	0	0	4	0	0	0	1	1	0	0	1	0	13	0	1	0	0	0	0	1	0	0	9	0	0	0	0	0	0	0	0	0	0	0	0	0	0	0	0	0	0	0	1	0	0	0	0
Phy1373	0	0	22	4	3	0	0	0	0	2	0	5	1	7	13	2	0	0	0	0	0	29	0	1	4	4	0	0	0	0	0	0	0	0	0	0	0	0	0	0	0	0	0	0	0	0	0	0	0
Phy1454	0	1	2	13	22	0	0	0	0	3	0	0	1	6	2	0	0	0	0	0	0	2	0	1	1	0	0	0	0	0	0	0	0	0	0	0	0	0	0	0	0	0	0	0	0	0	0	0	6
Phy1781	0	0	2	3	3	0	0	0	1	0	0	4	4	4	9	9	1	0	0	0	0	14	0	4	1	0	0	0	0	3	0	0	0	0	0	0	0	1	0	0	0	0	1	0	0	0	0	0	0
Phy2743	0	0	0	2	7	0	0	0	0	0	0	0	0	0	2	0	0	0	0	0	2	0	0	0	1	0	0	0	0	0	0	0	0	0	0	0	0	0	0	0	0	0	0	0	0	0	0	0	0
Phy1850	0	2	3	20	0	0	3	0	0	3	8	4	12	0	0	1	0	0	0	0	1	12	5	0	0	0	0	0	0	0	1	0	0	1	0	0	1	0	0	1	0	0	0	0	0	1	0	0	0
Phy2758	0	0	0	0	0	0	0	0	0	0	0	0	0	0	0	0	4	0	1	0	0	0	0	0	1	0	3	0	0	0	0	0	0	0	0	0	0	0	1	0	0	0	0	0	0	1	0	0	0
Phy256	4	5	85	257	12	1	13	0	6	5	69	166	117	1	0	5	0	0	0	0	1	1107	16	0	20	0	0	0	1	0	0	1	0	1	0	0	2	0	0	0	0	2	2	0	0	1	0	0	1
Phy777	8	0	24	9	0	1	3	1	18	20	3	29	0	0	0	0	0	0	1	4	0	211	2	1	1	0	1	0	0	0	0	2	0	0	0	0	0	0	0	2	0	0	0	0	0	0	0	0	0
Phy1673	0	0	0	17	1	0	0	1	0	0	25	0	19	0	0	0	0	0	0	0	0	3	4	0	0	0	0	0	0	0	0	0	0	0	0	0	0	0	0	0	0	0	0	0	0	0	0	0	0
Phy1114	0	0	0	0	0	1	1	0	40	0	0	0	0	0	0	0	0	0	0	0	0	0	0	0	1	3	0	0	80	0	0	1	3	0	0	0	0	0	0	0	0	0	0	0	0	0	1	0	165
Phy1952	0	0	0	2	0	0	0	11	1	1	2	0	0	1	1	3	0	0	0	0	0	0	0	4	0	2	0	25	14	9	0	5	0	2	2	5	0	0	0	0	0	0	0	4	0	1	1	0	0
Phy1797	0	0	0	2	2	0	0	0	0	0	0	0	0	6	0	0	0	0	0	0	0	0	1	35	0	0	0	0	0	0	0	0	0	41	0	0	0	0	0	0	0	0	0	0	0	0	0	0	0
Phy298	0	0	0	0	1	0	0	0	0	0	0	0	0	2	144	1236	0	0	0	1	0	0	0	16	87	106	0	0	0	0	0	0	0	3	24	101	0	0	0	0	0	0	0	0	0	21	0	0	1
Phy754	0	0	0	0	0	0	0	0	0	0	2	1	12	0	0	0	0	0	2	0	9	16	66	9	0	0	1	0	0	0	0	1	56	15	0	4	0	0	1	0	1	7	24	0	0	30	0	0	0
Phy1507	0	0	0	0	0	0	0	0	0	0	0	0	0	0	0	0	0	0	0	0	0	4	10	0	0	0	0	0	0	0	0	0	7	4	0	0	0	0	0	0	0	5	37	0	0	0	1	0	0
Phy1712	0	1	4	0	0	0	0	0	0	1	0	1	3	0	2	56	0	0	0	0	0	9	0	0	0	2	0	1	0	0	0	0	0	0	0	1	0	0	0	0	1	0	0	0	0	2	0	0	0
Phy1194	0	1	0	0	0	0	14	0	3	42	3	0	1	0	0	0	18	0	0	4	1	3	1	0	0	0	1	2	4	0	0	0	0	0	0	0	0	0	0	0	0	0	0	0	0	0	0	0	0
Phy1338	0	0	0	0	0	0	0	0	0	1	1	0	0	0	1	0	0	0	0	0	0	0	0	2	29	8	0	0	0	0	0	1	0	0	27	1	0	0	0	0	0	0	0	0	4	0	0	0	0
Phy1271	0	0	1	1	7	0	0	0	0	0	0	0	1	3	3	78	0	0	0	0	0	2	3	3	2	12	0	0	0	0	0	0	0	0	0	0	0	0	0	0	0	5	0	0	0	3	0	0	0
Phy602	2	0	0	0	0	0	0	0	0	0	0	0	3	0	0	0	0	0	0	0	0	0	9	2	0	12	0	0	0	1	0	0	6	0	1	40	0	0	0	0	0	0	62	5	5	97	0	0	0
Phy546	7	5	32	15	6	15	8	11	12	12	8	3	6	17	9	12	1	7	7	9	1	20	6	25	13	12	0	2	0	0	0	4	0	3	11	7	4	6	0	6	2	8	3	4	3	5	12	13	9
Phy2301	0	0	0	4	4	5	2	0	5	2	2	0	1	0	2	0	0	0	0	0	0	5	1	4	3	0	0	0	0	0	0	0	0	0	0	0	2	3	0	7	1	0	0	4	1	4	0	2	0
Phy1671	0	0	0	0	0	0	0	0	0	0	0	2	7	0	0	1	0	0	0	0	0	0	0	6	0	7	0	0	0	0	0	0	0	0	0	16	0	0	0	0	0	1	0	0	0	42	0	0	0
Phy1287	0	0	0	1	0	0	0	0	0	0	0	0	7	1	0	0	0	0	0	0	0	1	10	33	0	5	0	0	0	0	0	0	0	2	0	9	0	0	0	0	0	0	45	0	0	18	0	0	0
Phy306	0	0	0	1	1	0	0	0	0	0	4	11	68	11	0	4	0	0	0	1	1	48	10	309	1	44	0	1	0	0	0	0	6	66	0	132	0	0	0	1	0	13	3	5	0	868	0	0	0
Phy695	0	1	24	44	0	0	3	0	0	1	1	13	31	2	1	2	0	0	0	0	1	204	50	3	2	0	0	0	0	0	0	1	5	0	0	0	0	0	0	0	0	2	0	0	0	0	0	0	3
Phy628	0	27	1	27	0	0	0	0	0	0	8	4	66	0	0	0	0	0	0	0	0	10	34	0	0	1	0	0	0	0	0	0	18	0	0	13	0	0	0	0	2	37	8	0	0	69	0	0	0
Phy832	1	2	9	0	1	2	0	0	0	4	2	0	7	7	1	4	0	0	0	0	4	7	2	8	1	2	0	0	0	5	0	0	2	1	17	1	0	0	0	0	0	10	0	5	0	0	1	23	4
Phy617	3	12	4	0	0	0	15	10	18	2	6	0	0	0	0	0	1	0	0	5	1	25	3	1	1	11	15	14	0	0	0	2	2	0	0	0	9	7	3	1	10	6	4	3	0	0	0	1	4
Phy1008	1	4	8	6	0	2	1	1	2	1	5	0	2	4	4	7	3	0	18	2	0	8	3	7	2	2	9	5	1	2	0	0	0	0	0	1	1	1	1	2	0	1	1	6	1	0	0	10	1
Phy1694	2	2	3	0	0	0	4	5	5	0	0	0	0	0	1	0	0	0	0	0	0	4	0	0	0	0	6	1	0	0	0	0	0	0	0	0	2	2	1	0	0	0	0	2	0	0	0	0	3
Phy280	14	19	31	15	8	14	2	4	0	16	22	13	24	11	20	17	2	0	3	12	7	77	16	39	25	16	0	1	0	14	0	8	15	4	34	22	0	0	0	3	12	24	15	20	18	17	0	90	22
Phy318	10	19	54	14	10	17	18	9	13	5	9	3	9	30	22	15	10	3	4	2	1	22	15	46	26	10	0	9	1	9	6	4	10	3	24	16	0	0	0	0	1	7	2	5	4	2	16	113	49
Phy944	4	7	5	1	0	0	8	6	4	1	0	0	0	0	1	0	0	0	0	3	0	12	0	0	0	1	4	8	0	0	0	0	10	0	0	0	5	5	1	1	3	0	0	4	0	0	1	0	4
Phy1541	2	3	12	31	19	0	0	0	1	0	0	0	0	0	0	0	0	0	0	0	0	1	2	0	0	0	0	0	0	0	0	0	0	0	0	0	0	0	0	0	0	0	0	0	0	0	0	0	0
Phy1854	3	1	0	0	0	0	2	0	0	0	0	0	0	0	0	0	0	0	0	0	0	2	0	2	0	0	0	1	0	0	0	2	0	0	0	0	0	3	0	0	3	2	0	0	0	0	0	0	1
Phy239	15	44	28	4	0	2	57	26	49	0	34	0	0	0	4	1	3	6	1	18	3	98	0	1	4	85	41	30	0	1	0	28	78	1	4	1	40	27	12	9	10	14	12	8	2	0	0	3	46
Phy772	6	9	7	0	0	0	5	2	4	0	6	0	0	2	1	0	1	0	0	2	0	14	1	0	0	5	12	4	0	0	0	5	7	0	1	0	7	6	1	6	2	3	1	1	0	0	1	1	8
Phy932	2	6	5	2	2	1	1	0	0	4	4	1	6	7	3	4	0	0	0	2	1	5	0	11	1	6	0	0	0	2	0	0	2	0	10	3	0	0	0	0	0	0	0	12	0	0	2	26	4
Phy1411	4	10	0	6	0	1	3	3	6	0	4	0	1	0	1	4	0	0	0	1	0	10	1	0	0	0	0	0	0	0	0	0	0	0	0	0	3	10	1	3	1	2	0	2	2	3	0	2	1
Phy1621	0	2	1	88	4	2	1	0	0	0	0	3	13	0	2	0	0	0	0	0	0	0	0	0	0	1	0	0	0	0	0	0	0	0	0	0	0	0	0	0	0	0	0	0	0	0	0	0	0
Phy1820	0	0	2	13	0	0	0	0	0	0	0	2	14	2	0	0	0	0	0	0	0	8	4	8	0	0	0	1	0	0	0	0	0	0	0	0	0	0	0	0	0	0	0	0	0	0	0	0	0
Phy2546	0	4	0	8	2	0	0	0	0	0	1	0	3	0	0	0	0	0	0	0	0	3	0	0	1	0	0	0	0	0	0	0	0	0	0	0	0	0	0	0	0	0	0	0	0	0	0	0	0
Phy2571	0	0	1	0	0	1	0	0	0	1	0	0	0	1	2	1	0	2	0	0	0	1	0	6	1	0	0	0	3	1	0	0	0	0	0	0	0	0	0	0	0	0	0	0	0	0	0	0	0
Phy2606	0	2	0	0	0	2	0	0	0	0	0	0	0	1	0	0	0	0	1	0	0	4	0	0	0	0	0	0	0	0	0	0	0	0	0	0	0	0	0	0	0	0	0	0	0	0	0	3	1
Phy2742	0	1	0	0	0	0	2	0	0	0	0	0	0	0	0	0	0	0	0	0	0	0	0	0	0	0	1	1	0	0	0	0	0	0	0	0	1	4	2	0	0	0	0	1	0	0	0	0	0
Phy1743	1	3	1	1	0	1	3	4	0	0	0	0	0	4	0	1	6	1	0	1	4	3	0	1	3	0	0	1	0	0	0	0	0	0	1	0	0	1	0	1	8	5	2	2	1	0	0	0	2
Phy334	1	5	135	57	1	5	1	9	0	6	2	58	136	3	2	3	0	1	0	1	0	280	38	7	3	1	0	13	0	1	0	19	28	0	2	0	1	2	1	1	0	28	34	1	0	1	1	0	0
Phy1928	0	0	0	0	0	0	0	0	0	0	2	0	0	0	0	0	0	0	0	0	0	0	0	0	0	0	0	2	0	0	0	0	0	0	0	0	0	1	0	0	0	0	1	0	1	0	0	0	1
Phy1293	0	2	5	4	1	0	0	0	0	1	1	0	2	5	2	4	0	0	1	0	2	2	1	7	3	1	0	0	0	0	0	0	0	0	6	6	0	0	0	0	1	0	0	0	0	0	0	32	0
Phy276	20	47	49	22	10	18	18	31	26	28	33	7	30	26	13	20	23	19	42	47	19	99	22	76	25	30	8	14	19	9	0	19	18	0	63	25	22	33	5	17	26	39	27	33	25	3	24	1	27
Phy1046	0	1	11	4	1	0	0	0	0	0	4	0	8	6	0	8	0	0	0	2	2	4	0	14	3	3	0	0	0	0	0	0	4	1	2	9	0	0	0	0	0	1	0	3	1	0	0	47	1
Phy1186	0	2	7	3	2	1	0	2	0	2	1	0	1	1	3	3	0	0	0	0	2	6	2	1	2	3	0	0	1	0	0	0	0	1	5	0	0	0	0	0	3	0	0	2	0	3	0	33	0
Phy2089	0	0	0	1	2	1	0	0	0	0	0	0	0	0	1	0	0	0	0	0	0	0	0	2	0	0	0	0	0	0	0	0	0	0	0	0	0	0	0	0	0	0	0	0	0	0	0	23	0
Phy2116	0	0	0	54	31	0	0	0	0	0	1	0	1	0	0	0	0	0	0	0	0	0	0	0	0	0	0	0	0	0	0	0	0	0	0	0	0	0	0	0	0	0	0	0	0	0	0	0	0
Phy1983	0	0	0	0	2	0	0	0	0	0	0	1	69	0	0	0	0	0	0	0	0	3	1	0	0	0	0	0	0	0	0	0	0	0	0	0	0	0	0	0	0	0	0	0	0	0	0	0	0
Phy51	1	0	0	2	22	23	0	0	1	2	0	0	2	2571	4135	6286	0	0	0	0	0	0	0	1923	1134	124	0	7	15	3	2	1	2	408	76	59	0	0	0	0	0	0	0	19	10	15	0	0	0
Phy1753	0	0	0	0	0	0	0	0	0	0	0	0	0	0	0	0	0	0	0	0	0	24	26	0	0	0	0	0	0	0	0	9	3	6	1	1	0	0	0	0	0	20	0	0	2	3	0	0	0
Phy995	0	0	0	1	0	0	0	0	0	0	0	1	14	3	13	54	0	0	0	0	0	29	7	23	20	6	0	0	0	0	0	6	0	42	3	8	0	0	0	0	0	3	0	4	5	0	0	0	0
Phy289	0	0	0	1	0	6	0	0	0	0	0	0	1	118	128	512	0	0	0	0	0	6	1	608	281	15	0	2	2	0	0	0	0	272	27	82	0	0	0	0	0	1	0	10	9	207	0	0	0
Phy2147	0	0	0	0	0	0	0	0	0	0	0	0	0	6	5	6	0	0	0	0	0	0	0	19	1	0	0	0	0	0	0	0	0	21	0	0	0	0	0	0	0	4	0	1	0	0	0	0	0
Phy2105	0	0	0	0	0	0	0	0	0	0	0	0	0	0	0	2	0	0	0	0	0	0	0	23	4	0	0	0	0	0	0	0	0	17	5	0	0	0	0	0	0	0	0	5	15	0	0	0	0
Phy1880	0	0	0	0	0	0	0	0	0	0	0	0	0	6	4	36	0	0	0	0	0	0	0	6	5	1	0	0	0	0	0	0	0	17	1	7	0	0	0	0	0	0	0	1	4	2	0	0	0
Phy231	0	0	0	0	0	4	0	0	0	0	0	0	0	0	0	1	0	0	0	0	0	0	1	7	4	3	0	0	0	0	0	0	0	226	2	188	0	0	0	1	0	3	6	1213	488	1290	0	3	3
Phy1238	0	0	0	0	1	0	0	0	0	0	0	0	0	0	0	3	0	0	0	0	0	0	0	20	2	10	0	0	0	0	0	0	0	36	18	10	0	0	0	0	0	0	0	5	36	16	0	0	0
Phy541	0	0	0	0	0	0	0	0	0	0	0	0	2	1	2	21	0	0	0	1	0	3	11	14	6	14	0	0	0	0	0	0	0	44	22	232	0	0	0	1	0	2	0	3	17	56	0	0	0
Phy1144	0	0	0	0	0	0	0	0	0	0	0	0	0	0	12	33	0	0	0	0	0	0	0	0	81	8	0	0	0	0	0	0	0	0	1	16	0	0	0	1	0	0	0	0	0	0	0	0	0
Phy1785	0	4	1	1	0	0	1	0	0	0	2	0	0	0	1	0	0	1	0	1	0	0	0	4	0	0	0	0	6	0	0	1	0	0	0	0	1	2	0	0	0	0	0	0	0	0	0	1	2
Phy2211	0	1	0	0	0	0	0	0	0	0	0	0	0	0	1	0	0	0	0	1	0	7	0	0	0	0	0	4	0	0	0	0	7	0	0	0	3	3	1	0	1	1	0	0	0	0	0	0	0
Phy2458	0	4	0	0	0	0	0	1	0	1	0	3	0	0	0	0	0	0	0	1	1	1	1	1	0	0	0	0	0	0	0	0	0	0	0	0	2	5	1	1	0	0	0	0	1	0	0	0	1
Phy2131	3	0	2	2	1	0	0	2	2	0	0	1	0	0	0	0	0	0	0	0	0	4	2	6	0	0	0	0	0	0	0	0	0	1	5	0	0	1	0	0	0	0	0	0	0	0	0	0	4
Phy189	1	0	1	1	0	0	0	0	0	0	0	0	9	0	1	0	0	0	0	0	0	66	53	15	5	8	0	0	0	0	0	28	57	94	64	48	1	0	1	1	0	433	327	239	169	132	0	1	3
Phy1889	0	2	0	2	0	2	1	0	0	3	1	0	2	2	0	0	0	0	0	0	1	0	0	1	0	0	0	1	0	0	0	0	9	0	2	0	0	0	0	0	0	0	0	1	0	0	0	0	1
Phy178	15	36	41	44	23	39	29	16	22	68	63	11	24	34	23	22	64	13	47	22	13	86	30	74	19	16	58	12	71	10	1	4	29	9	37	15	122	135	69	24	57	27	23	26	13	5	43	0	69
Phy2684	0	0	0	3	0	1	0	6	0	0	1	0	0	1	0	0	3	0	0	0	0	0	0	0	0	0	0	0	0	0	0	0	0	0	5	0	0	1	0	2	1	0	0	0	0	0	3	0	0
Phy1575	2	0	1	3	0	1	0	0	3	0	0	1	0	0	1	0	6	0	3	1	0	3	0	1	0	0	0	0	0	0	0	0	0	0	0	0	1	0	0	1	0	0	5	0	0	0	0	0	3
Phy201	22	39	50	18	22	36	21	17	31	46	41	11	22	18	12	32	51	2	52	21	18	113	23	76	23	19	28	12	53	31	6	7	16	13	27	7	92	111	54	32	56	26	18	21	18	10	18	0	43
Phy2709	0	0	0	1	0	0	0	0	0	0	0	0	0	0	0	0	0	0	0	0	0	0	0	2	0	0	0	0	0	0	0	0	0	4	0	12	0	0	0	0	0	0	0	9	2	6	0	0	0
Phy456	2	15	4	9	3	8	7	6	6	11	4	1	12	5	3	7	35	3	13	0	8	23	2	9	6	3	14	7	11	12	12	0	3	3	13	5	38	36	14	5	1	22	13	6	3	0	9	0	14
Phy87	46	103	46	49	19	32	45	36	44	163	134	15	55	34	20	30	77	11	33	119	66	308	64	69	22	31	24	7	70	105	16	37	62	6	63	16	101	169	72	109	122	247	94	24	8	19	6	0	90
Phy556	0	0	1	0	0	0	0	0	0	0	0	0	0	0	0	0	0	1	0	0	0	6	0	15	1	3	0	0	0	0	0	0	0	54	7	10	0	1	0	0	0	12	0	123	92	53	0	2	0
Phy2369	0	0	0	2	0	0	2	0	0	1	3	0	0	1	0	0	0	0	0	0	0	1	0	0	0	0	0	0	0	2	0	0	0	0	0	0	1	0	0	0	0	4	1	0	0	0	0	0	0
Phy2192	0	0	0	3	6	0	0	0	0	0	0	0	19	1	2	0	0	0	0	0	0	4	1	20	2	0	0	1	0	0	0	0	0	2	0	0	0	0	0	0	0	0	0	0	0	0	0	0	0
Phy766	0	0	1	0	2	0	0	0	1	0	0	0	12	15	11	42	0	0	0	0	0	16	0	42	21	3	0	1	0	0	0	0	0	43	21	16	0	0	0	0	0	0	0	21	12	28	0	0	0
Phy2632	0	1	1	1	2	1	0	0	0	1	2	0	2	0	0	0	0	0	0	1	3	2	0	0	0	0	0	0	0	0	0	0	7	0	0	0	0	2	0	0	0	0	0	0	0	0	0	0	0
Phy1421	0	2	3	0	3	2	0	4	0	14	8	0	0	2	0	0	2	0	0	0	0	3	0	0	0	0	0	0	1	0	0	0	0	0	0	0	0	3	0	0	0	2	0	0	0	0	0	0	5
Phy2721	0	1	0	2	1	0	1	0	5	0	1	0	0	0	0	1	0	0	0	2	0	0	1	2	0	0	0	0	0	0	0	0	0	0	1	1	0	1	0	0	0	0	0	1	0	0	0	0	1
Phy2665	0	0	0	0	0	1	0	0	0	4	3	0	0	1	0	1	0	7	0	2	0	3	1	0	1	0	0	0	0	0	0	0	0	0	5	1	0	0	0	1	0	0	0	0	0	0	0	0	0
Phy148	48	54	34	45	15	25	29	25	21	120	102	9	44	16	11	14	33	15	29	57	18	141	26	45	10	6	7	11	45	46	5	18	22	12	19	4	56	79	34	73	35	53	23	0	8	1	19	0	56
Phy83	47	119	115	109	59	86	105	77	93	182	190	24	71	67	33	47	210	59	191	88	29	192	52	97	23	30	113	64	195	79	12	7	64	13	59	19	323	323	173	56	89	54	36	29	10	4	69	0	180
Phy2028	4	1	2	1	0	1	3	0	0	3	1	0	2	1	0	0	0	0	0	0	0	3	1	0	0	0	0	0	0	0	0	0	2	0	0	0	0	0	1	3	5	1	0	0	0	0	0	0	1
Phy815	0	0	7	2	5	6	1	0	1	3	0	0	2	2	1	2	2	0	0	0	0	9	0	5	7	3	0	1	0	0	0	0	12	0	5	0	0	0	0	1	3	7	1	1	0	0	0	8	11
Phy797	0	0	2	32	0	2	0	0	0	0	0	13	9	17	12	13	0	0	0	0	0	61	3	50	6	1	0	1	0	0	0	3	0	1	6	3	0	0	0	0	0	5	0	4	3	0	0	0	0
Phy2605	5	0	0	4	1	0	2	1	0	3	1	0	2	1	1	0	0	0	0	0	0	5	0	0	0	0	0	0	0	0	0	0	0	0	0	0	0	0	0	0	0	0	0	0	0	0	0	0	0
Phy219	19	15	57	45	29	26	64	32	34	31	40	11	23	45	28	45	60	22	78	30	8	44	20	51	33	19	12	21	56	29	6	2	15	18	77	20	34	63	31	10	7	12	6	27	11	11	15	0	45
Phy854	10	2	6	19	2	4	8	6	0	11	19	4	7	1	3	5	0	4	12	5	6	32	14	7	9	0	0	1	3	9	0	0	1	0	0	0	11	10	14	2	6	2	0	1	1	1	13	0	3
Phy2739	0	0	3	0	0	0	0	0	1	0	1	0	0	0	0	0	0	0	0	0	1	3	0	4	0	0	0	0	0	0	0	0	1	1	0	0	0	0	1	0	0	0	0	0	0	0	2	0	1
Phy2400	0	1	2	0	0	1	1	2	1	0	0	0	0	1	1	2	0	0	3	0	0	0	0	0	1	0	0	0	1	0	0	0	0	0	1	1	0	3	2	1	1	0	0	0	0	0	1	0	0
Phy1259	6	1	1	4	4	5	13	8	9	4	7	0	0	1	2	3	0	8	3	1	1	5	0	5	5	4	3	1	0	0	0	0	0	0	0	0	14	8	5	1	4	5	0	6	2	0	0	9	0
Phy834	8	6	4	4	10	13	12	2	4	10	10	0	4	2	3	1	4	6	7	7	1	13	1	8	5	0	0	0	4	0	0	5	1	3	16	3	4	6	4	3	2	3	10	0	5	0	5	0	1
Phy2251	0	0	1	1	0	0	0	0	1	0	0	0	0	0	1	0	0	0	1	0	0	4	1	0	1	0	0	0	0	0	0	0	0	0	1	0	0	0	0	0	0	0	0	0	4	0	0	1	2
Phy267	22	17	27	13	16	22	53	47	52	36	15	4	21	21	14	11	42	24	61	12	5	30	4	39	17	8	9	13	55	6	0	1	3	4	29	26	123	294	93	2	5	11	7	16	13	13	17	1	34
Phy1165	3	4	4	1	1	3	10	15	0	3	1	0	0	1	1	0	7	0	6	2	0	1	0	5	1	1	2	1	6	2	0	0	0	0	0	0	4	6	2	3	0	3	0	0	0	0	0	0	14
Phy2685	0	0	0	0	0	0	0	1	0	1	0	0	0	0	0	0	0	0	0	0	0	0	0	0	0	1	0	0	1	0	0	0	1	0	1	0	1	4	2	1	1	0	0	0	0	0	0	0	2
Phy2764	0	0	0	0	0	0	0	0	0	0	2	0	0	0	0	0	0	0	0	0	1	1	0	0	0	0	0	0	23	0	0	0	0	0	0	0	0	0	0	0	10	0	0	0	0	0	0	0	0
Phy1622	0	0	0	0	0	0	0	0	0	0	0	0	0	0	0	0	0	0	0	0	0	0	13	0	0	0	0	0	0	0	0	0	7	2	0	0	0	0	0	0	0	4	91	0	0	0	0	0	0
Phy209	63	28	32	133	18	13	87	72	45	103	91	14	34	16	11	18	49	5	61	36	10	82	14	41	25	7	15	5	38	40	0	5	39	12	34	19	108	190	68	14	32	25	16	12	14	4	9	0	61
Phy2446	0	0	3	0	0	1	0	0	0	0	1	0	0	0	0	0	5	0	1	0	0	1	0	1	0	0	0	0	2	0	0	0	1	0	0	4	2	4	4	0	0	0	0	0	0	0	0	0	0
Phy2181	1	0	5	1	0	3	0	0	5	0	2	1	0	0	1	1	0	0	4	0	0	2	0	0	0	0	0	0	0	0	0	0	0	0	0	0	0	1	0	0	0	0	0	0	0	0	5	6	1
Phy1125	0	0	0	61	0	0	0	0	0	12	35	12	45	0	0	0	0	0	0	0	0	72	6	0	0	0	0	0	1	0	0	0	0	0	0	0	0	0	0	0	0	1	0	0	0	0	0	0	0
Phy2001	0	0	0	1	57	0	0	0	0	0	0	2	0	0	39	0	0	0	0	0	0	1	0	0	1	0	0	0	0	0	0	0	0	0	0	0	0	0	0	0	0	0	0	0	0	0	0	0	0
Phy115	5	2	4	5496	80	132	6	0	0	6	1	159	139	196	319	376	0	0	0	0	0	127	20	176	36	16	0	0	2	0	1	0	0	3	0	2	0	0	0	0	0	0	13	0	2	4	0	0	1
Phy1266	1	1	0	56	0	0	0	0	0	10	0	12	7	0	0	0	0	0	0	0	0	67	0	1	0	0	0	0	0	0	0	1	0	0	0	0	0	0	0	0	0	2	0	0	0	0	0	0	0
Phy728	2	1	6	10	5	1	0	4	0	6	8	0	4	10	3	6	0	0	0	1	1	9	2	21	7	4	0	0	12	1	0	6	4	1	5	1	0	0	0	3	0	0	7	2	4	0	0	33	5
Phy1044	0	0	0	0	0	0	0	0	0	0	0	0	0	0	0	0	0	0	0	0	0	3	0	7	1	2	0	0	0	0	0	0	0	127	8	9	0	0	0	0	0	0	0	52	36	7	0	5	0
Phy1570	1	3	3	1	0	1	0	0	0	0	4	0	1	4	0	0	3	0	0	0	0	1	0	2	0	2	0	0	0	2	0	0	0	0	3	0	0	0	0	2	1	0	0	0	1	0	0	5	1
Phy2373	0	0	0	0	0	0	0	0	0	0	0	0	0	0	0	0	0	0	0	0	0	0	0	0	0	0	0	0	0	0	0	0	0	57	0	1	0	0	0	0	0	0	0	0	0	8	0	1	0
Phy1576	2	0	2	1	0	0	0	0	0	0	0	0	0	1	2	15	0	0	1	0	0	2	0	2	0	2	0	0	0	2	0	0	2	0	0	0	1	1	0	0	0	1	0	1	2	0	0	7	1
Phy1155	0	0	0	0	0	0	0	0	0	0	0	0	0	3	22	143	0	0	0	0	0	0	0	15	6	1	0	0	0	0	0	0	0	4	8	7	0	0	0	0	0	0	0	7	2	4	0	0	0
Phy1511	0	0	0	0	0	0	0	0	0	0	0	0	0	0	0	0	0	0	0	0	0	88	12	0	0	0	0	0	0	0	0	0	2	4	0	0	0	0	0	0	0	3	2	0	0	0	0	0	0
Phy2093	0	0	0	0	1	0	3	3	0	0	0	0	0	0	0	0	0	0	1	0	0	0	0	0	0	0	1	0	2	0	0	0	0	0	0	0	0	9	1	53	0	0	0	0	0	0	0	0	0
Phy1697	1	0	0	0	3	0	4	8	5	0	0	0	1	0	0	0	0	0	4	0	0	0	0	0	0	0	0	0	0	0	0	0	0	0	0	0	1	6	4	50	10	1	0	2	0	0	0	0	3
Phy920	4	2	2	4	16	12	31	58	55	2	2	0	1	5	8	5	0	19	18	4	0	7	1	1	0	0	2	0	2	4	0	0	0	0	4	0	12	21	10	15	1	0	0	1	1	0	14	0	3
Phy2150	0	0	0	0	0	0	0	0	0	0	0	0	0	0	0	0	0	0	0	0	0	0	0	0	0	0	0	0	0	0	0	0	0	63	0	0	0	0	0	0	0	0	0	0	0	0	0	0	0
Phy2352	3	0	0	0	0	1	9	4	3	1	0	3	0	0	0	0	0	8	17	0	0	0	1	0	0	0	0	6	2	0	0	0	0	0	0	0	1	3	1	0	0	0	0	0	0	0	0	0	0
Phy1869	0	2	1	0	3	0	3	1	2	4	10	2	1	1	1	0	0	0	2	5	1	0	1	0	0	0	0	1	0	0	0	0	0	0	0	0	0	1	0	3	3	0	0	3	0	0	0	0	1
Phy1584	3	1	0	2	4	5	3	2	3	5	9	0	1	2	0	0	2	3	8	3	0	3	1	2	1	3	3	0	2	0	1	0	0	0	0	0	1	1	1	3	0	1	0	0	0	0	1	0	2
Phy194	43	54	56	72	44	47	165	85	156	71	152	5	45	33	33	39	64	171	152	58	12	68	32	52	27	26	22	33	79	67	6	3	15	1	28	0	65	106	50	149	171	26	9	5	4	8	40	0	39
Phy122	103	26	42	368	217	207	316	132	223	127	227	66	34	57	72	77	39	232	310	65	17	175	21	95	38	9	15	11	133	67	2	5	5	10	6	8	430	579	318	172	291	52	10	43	6	6	32	0	43
Phy935	9	3	8	6	4	6	19	14	13	8	15	0	1	4	3	4	0	19	29	3	1	4	2	1	2	0	10	0	13	0	0	0	0	0	1	1	14	34	11	2	8	1	0	0	0	0	2	0	1
Phy2658	3	3	0	1	0	0	0	1	3	3	10	0	0	1	0	0	0	8	1	2	0	4	0	3	0	0	0	0	0	0	0	0	1	0	2	0	2	3	0	0	0	0	0	0	0	0	0	0	1
Phy2395	1	0	1	0	0	2	0	2	0	2	1	0	0	2	0	1	0	0	2	0	0	1	0	4	0	0	0	0	0	1	0	0	0	0	0	2	1	1	0	0	0	0	0	1	2	0	0	0	2
Phy948	1	1	14	8	4	8	13	3	7	1	6	2	0	8	5	3	4	0	6	4	0	11	1	5	0	3	0	5	2	0	0	0	12	0	2	2	1	2	2	0	0	5	5	0	0	0	0	0	11
Phy1545	2	1	0	3	1	1	2	2	2	1	7	0	0	2	1	2	2	5	1	0	0	0	1	3	0	0	1	14	0	2	0	0	0	0	0	0	9	10	14	4	1	0	0	0	0	0	0	0	1
Phy1612	6	1	5	2	3	2	5	4	3	2	5	0	1	1	0	1	1	0	1	3	1	5	0	0	1	6	1	0	3	0	0	0	0	0	0	1	2	1	2	3	6	0	4	0	0	0	0	0	2
Phy1650	1	3	4	5	0	3	5	0	0	2	4	1	0	4	3	3	0	0	1	1	0	0	1	2	0	0	0	0	4	2	0	0	0	0	0	0	0	1	3	0	0	0	0	0	0	0	3	0	2
Phy1005	3	2	4	5	11	3	9	4	6	3	9	2	0	4	5	5	5	0	19	8	0	10	2	5	2	0	0	0	0	12	0	1	0	1	0	0	9	8	3	28	3	0	0	0	0	0	9	0	3
Phy471	18	8	8	18	10	18	23	18	26	26	52	4	7	14	9	9	7	26	21	33	2	31	5	21	4	5	7	8	20	3	0	12	2	0	11	3	24	40	10	36	46	10	11	1	1	0	3	0	8
Phy2065	4	2	0	2	2	3	7	4	4	0	4	0	0	2	0	0	1	7	8	0	0	1	1	0	1	0	0	0	1	0	0	0	0	0	0	0	3	4	4	2	0	0	0	0	0	0	0	0	0
Phy2614	0	0	0	1	0	0	0	0	0	0	2	1	5	0	0	0	0	0	0	0	0	1	5	0	0	0	0	0	0	1	0	0	4	0	0	0	0	0	0	0	0	4	1	0	0	0	0	0	0
Phy116	3	61	49	81	0	0	6	0	0	111	230	34	226	3	0	6	0	0	0	57	34	412	672	8	3	1	4	4	4	80	15	36	87	21	3	0	1	0	0	111	253	593	531	2	1	1	1	0	1
Phy409	5	9	6	13	1	0	2	0	0	14	77	7	49	0	0	3	0	0	0	19	5	87	154	1	0	0	0	0	2	23	5	4	41	6	0	0	0	0	0	23	75	78	92	0	0	1	2	1	1
Phy2650	0	2	0	0	0	0	0	0	0	0	2	0	0	0	1	0	0	0	0	1	0	6	5	0	0	0	0	0	0	0	1	0	0	0	0	0	0	0	0	1	1	3	6	0	0	0	0	0	0
Phy1049	0	0	0	0	0	0	0	0	0	0	0	0	0	0	0	0	0	0	0	0	0	0	1	4	0	2	0	0	0	0	0	0	0	119	0	31	0	0	0	0	0	0	0	79	22	67	0	1	0
Phy735	0	2	42	211	16	0	1	0	0	0	0	32	26	0	0	1	0	0	0	0	0	20	2	0	1	0	1	0	0	0	0	0	0	0	0	0	0	0	0	0	0	0	0	0	1	0	0	0	0
Phy188	48	30	24	25	6	6	188	86	129	2	150	11	6	5	7	33	4	45	22	95	5	333	26	33	11	29	15	39	3	10	0	22	35	23	0	8	133	145	56	66	80	86	56	87	76	74	2	1	23
Phy242	36	17	16	24	9	16	167	67	99	5	112	1	4	12	20	26	1	9	10	34	6	231	21	28	11	24	16	37	4	3	0	11	39	34	0	14	66	96	30	45	52	71	43	87	42	45	1	7	24
Phy701	1	0	31	278	19	0	4	0	0	0	0	24	18	0	1	0	0	0	0	0	0	16	5	1	0	0	0	0	0	0	0	0	0	0	0	0	0	0	0	0	0	0	1	0	0	0	0	0	0
Phy1754	0	5	9	24	0	0	2	0	0	0	3	0	0	1	0	0	0	0	0	1	0	0	0	0	0	0	0	0	0	0	0	0	0	0	0	0	0	0	0	1	1	0	0	1	4	0	0	0	0
Phy1919	0	2	2	3	0	0	6	2	6	0	2	0	0	0	1	0	0	0	0	1	0	6	1	3	0	0	0	0	0	0	0	0	1	0	0	1	0	5	0	3	1	2	0	0	2	3	0	1	0
Phy348	19	26	23	187	3	1	4	1	2	60	71	26	45	1	1	1	4	8	5	36	7	211	28	1	0	0	3	0	1	26	3	15	5	4	3	1	4	1	1	13	9	16	3	0	1	0	0	1	5
Phy2713	0	2	0	2	0	1	0	1	3	1	3	0	0	1	0	0	0	0	0	0	0	1	0	2	0	0	0	0	0	0	0	0	0	2	0	0	3	0	0	2	1	0	0	0	0	0	0	0	0
Phy1027	8	7	1	10	1	6	4	3	1	10	14	3	3	0	1	4	0	5	4	2	2	21	10	4	5	0	0	3	2	4	0	0	1	1	0	1	3	3	1	8	22	5	1	5	3	0	7	1	2
Phy693	0	0	1	2	7	44	0	0	0	0	0	0	0	76	14	251	0	0	0	0	0	4	0	16	1	10	0	0	0	0	0	0	0	13	1	0	0	0	0	0	0	0	0	9	0	4	0	0	0
Phy2298	1	1	0	4	0	1	0	0	10	5	18	3	0	0	0	0	0	0	0	1	0	2	2	0	2	0	0	0	0	0	0	0	0	0	0	0	0	0	0	3	0	0	0	0	0	0	0	0	0
Phy1530	0	1	0	1	0	0	0	0	0	2	6	1	5	0	0	0	0	0	0	2	4	12	15	0	2	0	0	0	0	2	0	1	1	1	0	0	0	0	0	1	4	9	13	0	0	0	0	0	0
Phy668	3	10	18	1	0	4	14	3	6	10	7	1	6	5	2	3	5	3	6	4	2	10	1	15	2	0	4	3	2	2	0	0	1	0	6	18	2	13	5	3	9	15	16	13	7	3	9	2	3
Phy2140	0	0	0	1	0	0	6	1	3	1	1	0	2	1	0	0	6	6	0	1	0	6	0	0	3	0	0	0	6	0	0	0	0	0	0	2	2	0	0	0	3	2	0	0	0	0	0	0	1
Phy573	10	13	8	8	4	1	9	4	8	13	15	4	7	11	3	11	3	15	14	11	0	16	9	12	5	2	7	4	0	4	0	4	8	0	12	4	8	17	5	24	7	28	21	12	4	1	9	0	6
Phy1901	0	0	0	0	0	0	1	0	0	0	0	0	0	0	0	0	0	0	1	0	0	0	0	0	0	0	0	0	0	0	0	0	0	0	0	0	3	2	1	3	26	13	7	0	0	0	0	0	0
Phy1160	0	0	0	0	0	0	0	0	0	0	0	0	0	0	0	0	0	0	0	0	0	0	0	0	0	0	0	0	0	0	0	0	0	23	0	0	0	0	0	0	0	0	2	225	24	0	0	0	0
Phy1892	0	0	0	1	0	1	2	0	1	1	4	2	0	2	0	1	0	0	3	0	1	4	0	2	1	1	0	1	0	0	0	0	4	0	1	0	0	0	0	3	0	4	0	0	0	0	0	0	2
Phy1500	2	1	1	0	0	1	0	0	0	0	0	0	0	4	0	2	2	0	1	2	6	6	0	6	1	0	4	2	4	0	0	0	0	0	1	1	5	1	2	0	1	2	1	0	0	0	0	0	1
Phy1954	1	2	1	0	1	1	1	7	0	2	0	0	0	1	1	0	0	0	2	2	0	0	3	2	1	0	5	3	6	0	0	0	0	0	1	0	3	6	1	0	1	0	0	3	0	0	3	0	0
Phy2410	0	0	2	0	6	5	0	0	0	1	0	0	0	1	1	3	0	0	0	0	0	1	1	1	1	1	0	0	1	0	0	0	2	1	0	1	0	2	0	0	1	1	0	1	2	3	0	11	0
Phy1649	0	0	0	3	0	0	0	1	0	0	0	0	0	1	1	0	0	1	0	1	3	4	0	5	0	2	0	0	0	0	0	0	0	0	0	5	0	0	0	0	0	1	1	4	1	0	0	7	4
Phy1469	0	1	2	3	3	0	2	2	2	0	5	1	1	3	1	4	0	0	1	1	0	11	4	10	0	1	0	0	0	0	0	0	0	1	4	0	0	1	0	0	0	0	0	0	0	0	0	6	6
Phy2595	0	0	0	0	0	0	0	0	1	0	1	0	1	2	0	1	0	0	0	0	7	0	0	0	0	0	0	0	0	2	0	0	0	0	0	0	0	3	0	0	0	2	0	0	0	0	0	6	1
Phy2151	2	2	8	3	2	2	0	0	0	0	0	1	2	0	3	3	0	0	0	1	0	1	1	0	1	0	0	0	0	0	0	0	3	1	0	3	0	0	0	0	0	0	0	0	0	0	2	8	2
Phy2655	2	1	0	2	0	0	0	0	2	2	2	2	0	1	0	1	0	0	0	0	0	3	0	0	0	0	0	0	0	0	0	1	0	0	4	0	0	3	0	1	0	0	0	0	0	0	0	0	1
Phy2563	2	1	2	1	0	3	0	1	2	2	0	0	2	0	1	0	2	0	1	0	0	6	1	0	0	1	0	0	1	0	0	0	0	0	6	0	0	1	0	0	0	0	0	2	0	0	2	0	0
Phy1835	4	0	0	1	2	0	0	0	0	1	3	0	0	0	0	0	0	0	0	1	0	10	4	0	0	0	0	0	0	2	0	0	0	0	0	0	0	0	0	2	0	16	8	1	0	0	0	0	0
Phy260	15	38	31	23	6	7	24	17	10	20	26	6	18	23	13	22	43	13	21	25	6	88	32	61	24	16	32	32	27	21	0	22	12	2	42	21	52	72	27	10	9	25	16	15	3	12	10	0	28
Phy265	18	29	80	28	23	13	13	3	11	29	45	10	62	46	39	53	0	6	6	29	11	111	41	118	65	82	8	1	0	15	5	4	21	8	92	46	0	4	1	1	6	9	13	11	7	5	0	144	14
Phy2568	0	1	3	1	0	0	0	0	0	0	0	0	0	3	0	1	0	1	0	0	0	4	4	3	2	0	0	0	1	0	0	0	0	0	0	0	0	0	0	0	0	0	0	0	0	0	0	4	0
Phy1260	0	4	4	2	1	0	0	0	0	1	1	0	3	5	1	1	8	0	0	0	2	7	6	12	1	2	0	0	0	0	0	0	5	1	4	5	0	0	0	0	0	1	8	3	0	0	0	12	1
Phy2683	1	0	1	1	0	0	0	1	1	0	0	0	0	0	0	0	0	0	0	0	0	0	0	0	0	0	0	0	0	0	0	0	0	0	1	1	0	1	1	0	0	1	0	1	1	0	1	0	2
Phy2388	1	0	2	1	2	0	0	0	0	1	1	1	0	1	0	1	0	0	0	0	0	3	2	3	3	0	0	0	0	0	0	0	1	0	2	1	0	0	0	0	0	0	0	1	0	0	0	5	0
Phy590	4	13	18	8	9	4	10	4	7	4	10	1	9	9	16	12	1	0	1	9	2	30	17	30	7	3	0	4	0	7	0	0	2	2	32	14	1	0	1	9	1	8	0	3	0	15	2	22	18
Phy1120	0	1	6	3	2	2	2	0	0	0	4	0	5	5	2	7	0	0	0	1	0	15	9	7	8	0	0	0	0	4	0	0	2	5	8	0	0	0	0	0	0	6	0	4	2	2	0	9	3
Phy1182	1	0	2	2	0	0	2	0	0	3	5	2	2	0	0	3	1	3	1	10	0	11	4	4	1	3	0	0	0	1	3	8	0	0	11	0	0	2	0	0	1	11	3	2	1	0	0	7	4
Phy524	7	21	25	10	12	9	4	11	9	20	21	0	19	20	14	18	2	1	4	10	0	28	19	44	16	15	1	0	0	4	3	0	4	5	29	18	1	0	1	5	2	4	11	2	13	2	0	25	11
Phy2217	0	3	2	1	2	0	0	0	1	0	6	0	1	1	2	2	9	1	1	0	0	4	0	3	1	0	0	0	1	0	0	0	0	0	0	0	0	0	0	0	0	0	0	1	0	0	0	5	2
Phy2321	0	0	1	1	1	0	0	0	0	1	1	0	0	0	0	1	0	0	0	0	0	3	7	1	1	0	0	0	0	0	0	0	0	0	0	0	1	0	0	0	0	4	5	0	0	1	1	0	0
Phy2005	3	4	2	0	1	1	2	0	0	2	0	0	0	0	0	3	0	0	0	0	0	3	0	5	1	0	0	0	0	0	0	0	1	0	3	0	2	2	0	0	2	0	0	0	0	0	0	0	0
Phy961	0	2	2	7	3	2	0	1	0	4	4	2	2	1	2	3	1	1	0	0	1	18	5	6	0	0	0	0	2	3	0	1	0	0	4	0	0	5	1	5	4	66	2	0	0	0	2	0	2
Phy1161	0	3	4	7	0	2	5	1	4	1	2	0	0	3	4	2	3	2	1	5	0	1	5	6	3	2	0	2	4	1	0	0	4	0	1	0	0	4	2	2	0	4	2	1	4	2	4	0	4
Phy654	4	2	10	12	9	1	3	7	0	16	21	3	7	8	2	6	2	0	1	3	2	11	11	16	3	7	0	1	1	11	4	0	14	7	15	3	0	2	3	25	39	26	22	0	2	0	2	0	3
Phy1819	0	0	0	0	0	0	0	0	0	0	0	0	0	0	0	0	0	0	0	0	0	0	0	0	0	3	0	0	0	0	0	0	0	0	0	2	0	0	0	0	0	0	0	59	4	37	0	1	0
Phy1586	0	0	0	0	0	0	0	0	0	0	0	0	4	0	0	0	0	0	0	1	0	56	10	0	0	0	0	0	0	0	0	0	0	1	0	0	0	0	0	1	0	3	0	0	0	0	0	0	0
Phy1210	0	0	5	4	2	3	3	6	1	3	2	0	0	6	3	1	1	1	4	0	4	9	4	10	1	3	2	1	4	0	0	3	1	0	4	0	5	2	2	1	0	1	1	2	1	1	0	0	3
Phy1265	3	1	5	4	0	5	0	0	0	1	4	0	2	6	1	2	0	0	3	1	2	8	0	6	0	4	0	0	0	2	0	0	0	0	6	5	1	0	0	0	0	6	3	7	0	0	0	3	1
Phy2340	1	0	0	0	0	0	0	1	0	0	2	0	0	0	3	0	0	0	0	0	0	0	1	0	1	3	0	1	3	0	0	0	0	0	3	0	0	0	0	0	0	0	0	1	0	0	0	0	0
Phy2422	1	1	1	0	0	1	0	0	0	0	1	0	2	0	2	0	0	0	1	1	0	2	3	0	2	0	0	0	0	0	0	0	0	0	1	0	0	1	0	0	0	0	2	0	1	0	0	0	3
Phy1307	4	1	6	1	4	4	0	0	0	1	0	0	0	1	4	0	0	0	0	0	0	0	0	3	0	0	0	0	0	0	0	0	0	0	0	0	0	0	0	0	0	1	1	0	0	0	0	44	0
Phy1465	0	1	2	0	1	0	0	0	0	5	1	0	1	1	0	0	4	0	2	2	0	5	0	2	2	0	0	0	0	0	0	0	0	0	0	0	4	2	0	1	0	3	2	2	0	0	0	0	3
Phy2781	0	0	0	0	0	0	0	0	0	0	0	1	1	0	0	0	1	0	5	1	0	0	0	0	0	0	0	0	6	0	3	0	0	0	0	0	0	1	0	0	0	0	2	0	0	0	0	0	0
Phy507	6	9	17	2	4	3	4	1	3	5	24	2	5	12	11	13	7	0	1	3	2	13	4	16	2	5	1	0	3	17	0	0	13	5	19	12	5	4	2	9	1	12	12	10	6	8	7	0	8
Phy1953	0	2	1	0	3	0	1	0	3	0	1	0	0	1	0	0	0	0	2	0	0	2	0	2	5	0	0	0	0	0	0	0	1	0	2	1	1	2	0	0	0	0	1	0	6	0	0	7	1
Phy2654	1	0	2	3	1	0	1	0	0	1	0	0	1	1	0	2	0	0	0	0	0	0	0	0	2	0	0	0	0	1	0	0	0	0	1	0	0	0	0	0	0	0	0	0	1	0	0	3	1
Phy451	4	10	20	14	7	18	6	7	1	17	29	1	13	14	2	14	5	1	7	16	6	36	19	46	22	12	0	0	4	18	5	5	11	3	26	17	2	1	1	3	2	13	6	6	10	2	4	3	16
Phy1419	0	0	0	0	1	0	0	0	0	0	0	0	1	0	0	0	0	1	0	1	0	0	0	0	0	0	0	0	1	0	0	0	0	0	0	0	6	74	26	0	0	0	0	0	1	0	0	0	0
Phy2496	0	0	0	0	0	0	0	0	0	0	0	0	0	0	0	0	0	0	0	0	0	0	0	0	0	0	0	0	0	0	0	0	0	13	3	0	0	0	0	0	0	0	0	36	8	0	0	0	0
Phy2378	1	1	1	0	3	0	1	0	0	0	0	1	0	1	1	1	0	0	0	0	3	0	2	2	1	0	0	0	1	0	0	0	0	0	0	0	2	0	0	2	0	2	0	0	1	0	0	0	0
Phy2766	0	0	0	2	2	0	0	1	0	1	2	0	0	0	0	0	0	0	0	1	0	1	0	1	0	2	0	0	1	0	0	0	0	0	0	0	0	0	0	0	0	0	0	0	0	0	0	0	6
Phy2465	0	0	0	0	0	1	0	0	0	1	2	0	0	2	2	2	0	0	0	2	2	2	2	4	0	1	0	0	0	0	0	0	2	0	0	1	0	0	0	0	0	0	0	0	0	0	0	0	0
Phy389	9	19	47	20	21	21	9	8	2	13	17	5	28	36	22	32	4	0	4	6	18	45	19	61	23	13	1	7	2	10	0	2	30	12	21	28	0	3	0	1	6	14	3	8	13	4	4	58	23
Phy1994	0	1	0	3	0	0	0	0	0	0	0	0	0	1	1	2	0	0	0	0	0	0	0	0	0	0	0	1	0	0	0	0	0	0	0	0	0	0	0	0	0	0	0	0	0	0	0	23	1
Phy1534	0	1	4	2	2	0	1	1	0	0	3	0	0	3	2	3	0	0	0	0	1	3	2	4	1	0	0	0	0	0	0	2	3	0	0	0	0	0	0	0	0	0	3	1	0	0	0	5	1
Phy1634	0	2	4	3	0	1	2	0	1	0	3	1	0	0	2	0	0	0	0	1	0	4	0	2	0	0	0	0	0	1	0	0	0	1	1	0	2	0	1	0	3	1	0	1	0	0	0	0	0
Phy408	13	22	31	21	14	13	7	9	5	23	24	3	25	24	30	26	18	9	18	12	3	67	28	33	21	19	2	2	6	1	1	4	5	0	24	20	0	4	0	1	4	16	8	19	11	4	10	0	23
Phy2621	0	0	2	1	3	3	1	0	1	1	2	0	1	1	1	1	0	1	0	0	0	0	0	4	0	1	0	0	0	1	0	0	0	0	0	2	1	0	0	0	0	0	0	1	1	0	0	6	1
Phy532	17	7	20	12	6	12	11	4	9	18	24	4	13	13	12	11	14	1	9	23	3	37	13	50	13	13	1	6	10	18	4	2	1	0	17	13	3	9	4	3	0	10	8	5	3	0	9	0	11
Phy1654	0	0	0	0	0	0	0	0	0	0	0	4	0	0	0	0	0	0	0	0	0	23	4	50	7	0	0	1	0	0	0	1	0	28	1	0	0	0	0	0	0	4	1	0	0	0	0	0	0
Phy599	3	5	11	3	5	5	0	1	0	11	12	0	7	3	10	7	7	0	4	5	2	25	10	26	6	4	3	3	5	7	5	5	2	0	5	0	7	6	1	2	1	5	2	0	2	0	0	0	6
Phy2552	0	0	2	2	6	3	0	3	3	1	2	0	0	2	1	0	0	0	0	2	4	0	0	1	0	0	0	0	2	0	0	0	0	0	3	0	0	3	0	0	0	1	0	1	0	0	0	0	1
Phy2720	0	1	2	2	8	0	0	0	0	0	0	0	0	5	8	4	0	0	0	0	0	0	0	2	7	0	0	0	0	0	0	0	1	0	0	0	0	0	0	0	0	0	0	0	0	0	0	0	0
Phy2666	0	0	0	1	0	0	0	0	0	0	0	0	0	0	0	0	1	0	0	1	0	0	1	0	1	1	0	2	0	0	0	0	0	0	1	1	1	1	1	0	0	0	0	0	0	2	0	0	2
Phy1179	0	0	0	0	0	0	0	0	0	0	0	0	2	0	0	0	0	0	0	0	0	21	7	3	2	9	0	0	0	0	0	3	0	38	12	10	0	0	0	0	0	0	2	7	3	3	0	0	0
Phy1119	1	1	3	10	5	2	6	3	1	5	5	4	3	5	7	12	0	4	5	3	0	10	5	8	6	3	0	0	12	1	0	3	0	1	2	3	5	3	3	4	8	10	4	6	2	1	2	0	0
Phy1796	1	1	1	1	1	1	3	0	4	5	9	1	0	1	0	1	2	0	2	4	0	1	0	3	2	0	0	0	0	1	0	0	1	0	4	0	0	2	0	3	2	0	0	0	0	0	0	1	0
Phy887	1	5	8	17	11	7	11	7	9	10	8	4	8	9	6	9	0	14	5	2	2	17	8	13	2	0	0	0	4	0	0	0	5	11	8	1	6	16	5	9	8	13	9	8	6	2	0	0	3
Phy663	6	4	13	17	15	16	1	2	0	20	16	0	10	16	7	2	3	3	6	8	12	19	10	19	6	3	0	0	2	0	0	0	16	0	23	0	6	0	0	2	2	7	6	7	4	6	0	0	2
Phy2511	2	0	0	0	0	0	0	0	0	0	0	0	0	2	1	0	0	0	0	0	6	2	0	0	0	0	0	0	0	0	0	0	2	0	0	0	0	0	0	0	0	0	0	0	1	2	0	4	1
Phy1301	2	3	6	2	2	4	1	0	0	1	4	0	3	4	1	3	3	3	0	2	0	2	3	6	3	0	0	0	0	0	0	2	1	1	9	0	0	0	0	0	0	4	3	0	0	0	0	11	2
Phy2762	0	0	0	0	0	0	0	0	0	0	0	0	1	0	0	0	0	0	0	0	0	0	0	1	0	0	0	1	0	0	0	1	0	0	0	0	0	0	0	0	0	0	0	0	0	0	0	0	0
Phy2589	0	0	0	0	0	0	1	1	1	0	0	0	0	0	1	0	0	0	0	0	0	1	0	0	0	0	0	0	1	0	0	0	0	0	0	0	0	0	0	1	0	0	0	0	0	0	0	0	2
Phy2162	3	0	4	0	2	0	0	0	4	1	2	0	2	3	0	3	0	1	0	0	3	2	1	1	0	0	1	0	0	0	0	0	0	0	2	1	0	1	0	0	0	0	0	0	0	0	0	0	0
Phy108	46	88	128	111	72	79	51	40	51	130	130	18	101	114	94	88	90	13	76	123	32	318	97	217	88	97	25	28	73	96	12	30	85	9	106	49	7	41	7	44	24	93	39	58	48	12	23	0	96
Phy1574	0	0	0	20	1	0	0	0	0	0	0	7	8	3	15	9	0	0	0	0	0	11	0	7	28	1	0	0	0	0	0	0	0	0	0	0	0	0	0	0	0	0	0	0	0	0	0	0	0
Phy1110	1	1	1	1	2	1	0	0	2	0	1	0	5	0	2	5	0	0	1	2	3	5	1	4	2	5	0	0	0	1	0	0	10	0	6	2	1	0	0	1	2	0	4	0	0	0	0	0	5
Phy1607	2	3	2	3	1	0	1	0	0	2	0	1	2	1	0	4	0	0	0	1	2	0	3	2	0	4	0	0	0	1	0	0	0	0	2	8	0	0	0	0	3	0	3	0	0	0	0	2	1
Phy967	2	6	11	8	3	12	2	0	0	5	2	2	7	7	9	3	1	0	0	0	0	11	3	23	7	7	0	0	1	0	0	3	5	3	18	6	0	0	0	0	0	0	0	0	1	0	1	21	10
Phy1592	1	0	2	2	1	1	1	0	5	1	1	0	2	2	0	2	0	0	0	1	0	3	5	2	0	1	0	0	6	0	0	0	0	1	4	5	0	1	3	1	1	0	0	1	0	1	0	0	1
Phy2285	0	1	6	0	1	0	0	0	0	0	0	0	0	3	1	2	0	0	0	0	0	0	0	3	0	2	0	0	0	0	0	0	0	1	0	1	0	0	0	0	0	0	1	0	0	2	1	3	2
Phy684	4	7	5	6	2	2	2	1	2	8	3	0	6	5	6	4	7	1	10	2	0	12	6	21	11	9	4	2	11	2	0	1	1	1	9	4	4	4	1	8	2	3	6	3	5	5	8	0	6
Phy1122	5	3	4	2	8	1	6	2	2	6	15	0	1	6	1	4	0	0	3	1	1	4	0	5	1	2	1	0	3	14	3	1	0	0	1	6	1	1	0	17	4	18	0	1	0	1	0	0	1
Phy1055	3	4	5	8	21	7	1	0	0	2	5	0	4	12	7	2	0	0	0	0	0	6	1	14	4	6	0	0	0	3	0	0	2	1	3	8	0	0	0	0	1	0	0	2	0	0	6	0	1
Phy200	22	51	153	70	50	97	39	29	45	39	54	16	48	99	58	81	24	8	30	21	17	104	35	104	64	63	13	13	13	22	4	13	65	17	105	74	3	5	4	4	4	26	10	34	17	1	10	248	88
Phy2175	1	0	4	2	1	2	2	0	0	0	3	0	2	2	2	0	0	0	0	0	0	0	0	3	2	0	0	0	0	0	0	0	0	0	1	0	0	0	0	0	0	0	0	0	0	0	0	8	0
Phy559	3	15	6	9	0	3	3	1	10	4	14	2	7	8	4	7	15	0	1	5	8	24	8	9	8	8	3	1	25	17	0	5	1	2	4	2	16	21	16	1	3	17	6	2	3	0	2	0	8
Phy731	14	3	11	8	11	8	12	7	6	9	11	0	7	9	6	13	23	12	26	7	4	15	4	23	8	2	4	6	6	1	1	1	6	0	7	4	7	18	6	0	1	1	1	0	0	0	5	0	15
Phy2289	2	2	2	0	1	6	1	2	0	1	1	0	0	0	0	1	3	0	0	2	0	5	0	3	1	0	0	0	1	0	0	0	0	0	1	0	0	0	0	0	0	1	0	2	0	0	0	0	3
Phy2596	0	1	2	0	0	0	0	0	0	0	0	0	0	2	4	1	0	0	0	0	0	0	0	3	2	1	0	0	0	0	0	0	0	0	1	0	0	0	0	0	0	0	0	0	0	0	0	7	1
Phy1798	3	0	2	0	0	1	0	0	0	1	0	0	2	1	2	0	0	0	1	0	0	7	2	2	0	0	0	0	0	1	0	0	0	0	3	0	0	0	0	1	0	0	0	1	0	1	0	4	1
Phy2698	1	0	1	0	0	0	3	1	2	1	0	0	0	0	0	0	0	0	2	0	0	1	0	0	0	0	0	0	0	0	0	0	0	0	0	0	0	0	0	1	0	0	0	0	0	0	0	0	1
Phy555	6	9	17	14	6	9	6	4	13	11	6	3	5	7	6	11	11	4	14	4	2	24	9	38	9	5	8	1	8	3	0	2	20	1	19	8	4	5	1	0	2	4	9	7	0	4	7	2	12
Phy1316	2	3	5	6	6	2	1	0	0	9	1	1	3	5	3	2	0	0	0	0	0	2	1	3	0	1	0	0	1	2	0	0	0	0	6	0	1	0	0	3	7	5	0	0	1	0	0	0	0
Phy2505	0	1	1	1	0	4	0	0	0	0	0	0	1	1	1	1	0	0	2	0	0	3	1	1	0	4	0	2	0	0	0	0	0	1	1	0	2	0	1	2	1	1	0	0	0	0	0	0	1
Phy1325	1	0	2	2	4	1	2	0	6	4	2	0	4	6	1	4	0	0	2	1	4	7	3	2	2	0	0	0	0	0	1	0	1	5	6	1	1	1	1	1	0	5	5	0	1	1	0	0	0
Phy1668	4	0	0	3	8	5	14	8	7	4	1	0	0	4	5	1	0	0	3	1	0	1	2	1	3	0	0	0	0	0	0	0	0	0	0	0	19	22	3	0	0	9	0	4	0	0	0	0	0
Phy1858	0	0	2	1	0	0	0	0	0	0	7	0	0	1	1	3	3	0	0	2	0	4	0	0	1	0	0	0	0	0	0	0	0	0	0	0	1	1	1	1	0	2	0	0	0	0	0	0	1
Phy2676	1	3	2	0	0	0	0	0	0	0	0	0	0	1	0	0	2	0	0	0	0	4	1	2	1	0	0	0	0	1	0	0	0	0	0	0	0	0	0	0	0	0	0	0	0	0	2	0	0
Phy2521	0	0	1	1	0	1	1	0	0	0	0	0	0	1	0	0	0	0	0	0	0	0	0	0	1	0	1	0	0	0	0	0	0	0	0	0	0	1	0	0	0	1	2	0	0	0	2	0	1
Phy1234	2	3	4	2	0	3	1	5	1	8	3	0	0	2	0	1	1	10	2	2	5	11	2	1	1	1	0	3	0	5	0	0	1	4	7	0	2	0	1	1	0	12	1	0	0	0	1	0	2
Phy1053	3	3	7	2	1	2	3	1	2	1	4	0	4	2	1	3	3	4	4	0	2	9	2	11	0	2	0	0	4	1	2	5	6	0	2	0	2	5	0	3	5	1	0	0	1	0	2	0	9
Phy129	17	44	42	45	17	20	32	30	43	35	61	3	37	50	33	30	91	14	64	38	29	198	88	78	37	16	25	33	65	40	22	32	103	1	38	11	47	49	20	53	106	146	141	22	10	7	11	0	48
Phy1874	0	0	0	0	0	0	0	0	0	0	0	0	0	0	0	0	0	0	0	0	0	0	0	0	0	0	0	0	0	0	0	0	0	0	0	0	0	0	0	0	0	0	18	0	0	0	0	0	0
Phy1830	0	0	1	3	1	1	0	0	5	1	3	1	2	3	0	0	0	0	1	0	1	1	0	2	0	0	0	2	0	0	0	2	0	0	0	0	2	0	1	0	4	3	1	0	0	0	0	0	2
Phy1429	0	0	0	0	0	0	0	0	0	1	0	0	0	0	0	3	1	0	0	0	0	0	0	0	0	0	0	0	0	0	0	0	0	0	0	0	0	0	0	0	0	0	54	4	2	5	0	0	0
Phy23	255	558	637	409	136	367	299	258	363	558	454	121	322	414	297	378	475	196	438	433	194	952	233	776	308	140	132	179	428	407	65	65	159	23	155	57	190	239	126	241	311	146	100	33	19	8	400	1	398
Phy2019	0	0	1	0	0	0	0	0	0	0	4	0	0	1	0	0	0	0	0	0	0	1	0	1	0	0	3	0	0	0	0	0	0	0	0	0	0	0	1	1	0	0	6	1	0	10	0	0	0
Phy2170	0	1	1	3	0	0	0	1	1	3	2	0	0	1	1	0	0	0	2	0	0	0	1	2	0	1	0	3	3	0	1	0	0	0	0	0	0	0	0	0	0	0	0	0	0	0	0	0	0
Phy2776	1	0	0	2	1	0	0	0	0	0	0	0	0	0	0	2	0	0	0	0	3	0	0	2	1	0	6	0	4	3	0	0	0	0	0	0	0	0	0	0	1	0	0	0	0	0	0	0	1
Phy1685	0	4	2	3	1	1	0	0	5	3	3	0	0	2	0	1	0	3	0	5	0	2	1	1	0	1	0	2	4	4	0	0	0	0	1	0	2	1	0	2	8	0	0	0	0	0	0	0	3
Phy1917	0	2	1	3	2	2	3	0	1	0	0	0	0	0	0	0	0	0	0	1	0	2	0	0	0	0	4	0	10	0	0	0	0	0	0	0	0	2	0	0	2	0	0	0	0	0	1	0	1
Phy2577	0	0	0	0	0	0	0	0	0	0	5	0	0	0	0	1	3	0	1	0	4	1	1	1	0	0	0	4	7	0	0	0	0	0	0	0	1	3	0	0	0	0	0	0	0	0	1	0	0
Phy2594	2	3	6	2	0	0	0	1	4	0	5	0	0	1	1	1	0	0	0	0	0	1	1	1	0	0	3	0	0	0	0	0	0	0	0	0	0	0	0	1	0	0	0	0	0	0	0	0	0
Phy2724	1	0	1	1	0	2	2	0	0	2	1	0	0	1	0	2	3	1	0	0	0	1	0	1	0	0	0	2	6	0	0	0	0	0	0	0	0	0	0	0	0	0	2	0	0	0	0	0	0
Phy813	2	6	4	1	2	8	0	2	0	6	1	0	3	5	2	0	1	0	0	2	0	7	2	6	3	1	1	3	1	9	1	0	12	1	3	0	1	0	4	34	43	6	1	0	0	0	2	0	5
Phy2351	1	0	1	1	0	1	1	0	0	3	0	0	0	0	1	1	0	0	0	0	0	0	1	1	1	0	0	0	4	4	0	0	0	0	0	0	0	2	0	0	2	1	1	0	0	0	0	0	0
Phy2407	1	0	0	0	0	0	0	1	5	2	1	0	0	1	0	0	0	0	0	0	0	6	1	1	0	0	1	1	0	5	0	0	0	0	0	0	2	3	0	0	0	0	1	0	0	0	0	0	3
Phy2435	2	0	0	1	0	2	0	1	0	1	2	0	1	0	0	1	2	0	0	0	1	1	0	0	2	0	1	3	2	0	0	0	0	0	0	0	2	1	0	0	0	0	2	0	0	0	0	0	0
Phy2152	0	2	2	5	1	1	0	0	0	2	2	0	1	1	0	2	1	0	0	1	0	2	1	2	1	0	0	0	0	0	0	0	0	0	2	1	0	0	0	1	1	1	0	0	0	0	0	0	0
Phy2657	1	1	0	0	0	0	0	0	1	4	0	0	0	0	1	1	0	3	0	0	0	1	0	0	0	0	0	0	0	0	0	0	0	0	0	0	0	0	0	1	2	1	0	0	0	0	0	0	0
Phy1617	1	4	3	0	0	0	0	1	0	1	3	1	1	1	1	0	2	2	0	0	0	4	0	0	2	2	0	2	0	0	0	0	0	0	2	2	1	2	1	0	1	0	0	0	1	0	1	0	3
Phy92	36	129	117	80	28	82	69	79	65	95	134	12	116	146	83	83	124	115	72	97	24	259	57	248	120	95	45	85	42	33	15	11	42	17	133	62	93	132	71	76	77	26	19	11	10	13	103	1	178
Phy2139	0	2	0	0	1	1	2	0	0	2	7	0	0	0	0	0	6	0	1	1	0	0	2	0	0	4	5	2	1	0	0	0	0	0	0	0	0	2	2	0	0	0	0	0	0	0	0	0	2
Phy1339	1	0	1	1	0	0	0	0	0	1	0	0	0	1	2	0	1	0	0	2	0	1	2	0	0	1	0	0	2	2	0	0	1	0	1	0	3	1	0	3	45	0	3	0	0	1	0	0	0
Phy1417	0	0	0	0	0	0	0	0	0	0	0	0	0	0	0	0	0	0	0	0	0	0	0	0	0	2	0	0	0	0	0	4	4	0	1	0	0	0	0	1	0	12	25	0	1	2	0	0	0
Phy740	1	8	8	8	0	5	6	1	1	8	9	1	3	6	5	2	5	8	1	9	0	20	4	10	6	2	3	2	2	2	0	4	3	1	6	2	9	2	3	5	9	2	1	0	3	0	3	0	11
Phy448	0	0	0	0	1	3	0	0	0	0	0	0	0	187	150	507	0	0	0	0	0	1	2	154	111	4	0	1	1	4	0	0	1	43	8	1	0	0	0	0	0	0	0	9	2	2	0	0	0
Phy802	0	0	0	0	0	0	0	0	0	0	0	0	0	0	0	0	0	0	0	0	0	0	0	0	0	0	0	0	0	0	0	0	0	4	1	1	0	0	1	0	0	0	2	8	15	109	0	0	0
Phy1379	2	3	2	1	0	1	0	1	7	1	1	1	0	1	1	3	1	0	0	1	0	12	3	3	0	0	1	0	0	4	0	0	3	0	5	0	0	1	0	0	1	4	4	0	0	1	0	0	1
Phy2343	0	0	0	0	0	0	0	0	0	0	0	0	0	0	0	0	0	0	0	0	0	1	0	0	0	0	0	0	0	0	0	0	4	30	0	1	0	0	0	0	0	4	12	2	0	0	0	0	0
Phy183	0	0	0	0	1	0	0	0	0	0	0	0	0	0	1	11	0	1	0	1	0	31	109	144	48	45	0	2	0	0	1	0	27	1073	153	304	0	1	0	2	0	69	20	416	403	412	4	2	2
Phy1115	3	0	7	1	0	3	1	1	0	2	1	2	4	5	3	1	1	0	1	0	0	10	3	5	3	1	1	3	0	0	1	5	0	0	4	1	2	3	1	2	0	1	3	4	0	0	1	0	4
Phy1396	0	0	0	1	0	0	0	0	0	0	0	18	40	0	0	0	0	0	0	0	0	14	0	0	0	0	0	0	0	0	0	0	0	0	0	0	0	0	0	0	0	2	3	0	0	0	0	0	0
Phy414	3	19	11	11	5	12	1	4	9	17	26	3	8	17	7	18	8	9	7	7	4	39	10	36	9	6	4	14	2	5	5	2	12	0	2	7	15	19	3	14	11	31	18	10	8	13	15	0	13
Phy1306	0	0	0	0	0	0	0	0	0	0	0	0	0	38	21	19	0	0	0	0	0	0	0	9	4	0	0	0	0	0	0	0	0	0	7	0	0	0	0	0	0	0	0	3	0	0	0	0	0
Phy1842	0	0	1	0	0	0	0	0	0	0	0	1	0	0	0	0	0	0	2	1	0	2	0	1	0	0	0	0	1	0	2	0	0	0	3	0	0	2	0	2	0	1	2	1	0	0	7	0	2
Phy1703	0	0	0	0	0	0	1	0	2	5	20	0	0	1	1	0	1	0	0	2	0	0	1	0	0	0	0	0	0	8	1	0	0	0	0	0	2	1	0	18	4	0	1	0	0	0	0	0	1
Phy2317	0	1	1	0	1	1	1	1	0	0	0	0	2	0	0	1	4	0	2	2	0	3	1	1	3	0	1	0	3	0	0	0	1	0	1	0	0	0	1	0	0	0	0	0	0	0	1	0	1
Phy303	5	6	55	30	251	64	2	8	2	10	7	2	18	53	76	53	0	1	0	0	1	23	9	74	23	30	0	0	1	2	0	0	2	5	44	20	0	2	1	4	5	7	13	45	22	19	0	153	7
Phy863	7	2	6	7	5	8	1	8	10	9	5	1	5	13	2	2	17	6	6	2	8	14	1	11	8	9	7	15	4	3	4	0	2	0	3	2	3	8	1	0	0	1	2	5	0	0	2	0	9
Phy2759	0	0	2	0	0	1	0	0	0	0	0	0	1	1	2	0	1	0	0	0	0	0	1	4	2	0	3	0	3	0	0	0	0	0	0	0	2	0	0	0	0	0	0	0	0	0	0	0	1
Phy2370	0	1	1	0	0	0	0	0	0	0	0	0	1	0	0	0	0	0	0	0	0	0	1	1	0	0	0	0	0	0	0	0	0	0	0	0	0	0	0	0	0	0	0	0	0	0	0	0	3
Phy2157	1	1	0	2	0	2	0	1	0	1	5	0	0	0	0	0	0	0	0	0	0	1	0	0	0	0	0	0	0	0	0	0	0	0	0	0	2	1	1	0	0	2	0	0	0	0	0	0	0
Phy848	0	0	0	0	0	0	0	0	0	0	0	0	34	0	0	0	0	0	0	0	0	0	157	0	0	0	0	0	0	0	0	0	49	3	0	0	1	0	0	0	0	0	66	0	0	0	0	0	0
Phy1389	1	1	5	0	2	1	1	0	0	0	0	0	0	1	2	3	0	0	0	1	0	0	0	1	3	0	0	0	0	0	0	0	0	0	3	3	0	0	0	0	0	0	0	0	1	4	0	20	5
Phy784	0	0	0	0	0	6	0	0	0	0	0	0	0	0	54	353	0	0	0	0	0	0	0	0	80	4	0	0	0	0	0	0	0	0	0	0	0	0	0	0	0	0	0	0	1	1	0	0	0
Phy2169	0	0	0	0	0	0	0	0	0	0	0	0	0	0	1	0	0	0	0	0	0	0	0	0	21	0	0	0	0	0	0	0	0	0	13	0	0	0	0	0	0	0	0	0	13	0	0	0	0
Phy1026	0	0	0	1	0	0	0	0	0	0	0	2	8	0	0	1	0	0	0	0	0	113	12	54	41	4	0	0	0	0	0	0	0	4	5	5	0	0	0	0	0	2	0	3	0	0	0	0	0
Phy718	0	0	0	0	0	9	0	0	0	0	0	0	0	0	77	300	0	0	0	0	0	0	0	0	95	3	0	0	0	0	0	0	0	0	3	0	0	0	0	0	0	0	0	0	4	1	0	0	0
Phy795	0	0	0	0	0	0	0	0	0	0	0	0	0	0	3	24	0	0	0	0	0	0	0	41	166	1	0	0	1	0	0	0	1	75	47	3	0	0	0	0	0	0	0	6	8	0	0	0	0
Phy2749	0	0	0	0	0	0	0	0	0	0	0	0	0	0	0	0	0	0	0	0	0	0	0	8	0	0	0	0	0	0	0	0	0	29	0	0	0	0	0	0	0	0	0	3	0	0	0	0	0
Phy1661	0	0	4	0	3	3	2	0	2	0	0	0	0	0	3	1	0	0	1	0	0	0	1	1	1	0	0	0	0	0	0	0	0	0	2	0	0	0	0	0	0	0	0	3	0	1	0	15	1
Phy1916	0	0	5	0	2	2	0	0	3	2	0	0	0	2	0	6	0	1	0	1	0	5	0	7	1	2	0	0	0	0	3	0	5	0	0	0	0	1	0	0	0	1	0	0	0	0	0	4	0
Phy1669	2	0	0	2	3	1	0	2	0	2	0	0	0	3	1	2	1	1	0	0	0	8	1	5	2	0	0	0	0	0	0	0	0	0	0	0	1	1	2	2	1	0	0	0	0	0	6	0	1
Phy1689	0	0	5	0	2	2	0	0	0	0	0	0	2	2	2	2	0	0	0	0	0	3	0	5	0	0	0	0	0	0	0	0	0	0	4	0	0	0	0	0	1	0	0	2	0	0	0	6	2
Phy488	0	0	0	0	0	2	0	0	0	0	0	0	0	0	0	0	0	0	0	0	0	0	0	0	0	0	0	0	0	0	0	0	0	5	0	18	0	0	0	0	0	2	47	85	127	858	0	0	1
Phy2593	0	0	1	0	0	0	0	0	0	0	1	0	0	0	0	0	0	0	0	0	0	1	0	0	0	0	0	0	0	1	0	0	0	0	0	0	0	1	1	1	0	2	0	1	1	0	0	0	3
Phy326	0	0	0	0	0	0	0	0	0	0	0	0	0	5	9	27	0	1	0	0	0	0	0	422	30	9	0	0	0	0	1	0	0	864	12	13	0	1	0	0	0	0	0	261	21	9	0	0	2
Phy2069	0	1	0	4	4	2	2	0	0	1	1	0	0	3	0	1	0	0	1	1	0	5	0	1	0	0	0	0	0	0	0	0	0	0	0	0	0	1	0	0	2	1	0	0	0	0	0	2	1
Phy2461	0	3	0	0	0	0	0	1	0	0	0	0	1	1	0	0	2	0	1	0	0	0	1	0	0	0	0	0	0	0	0	0	1	0	0	0	0	0	0	0	1	1	1	0	0	0	0	0	0
Phy1786	0	0	1	3	2	0	2	2	0	4	9	0	0	1	0	1	1	0	0	4	0	3	3	1	0	0	0	0	1	0	0	0	0	1	4	0	2	4	2	1	0	1	0	3	0	0	4	0	3
Phy1139	3	2	3	4	7	5	4	1	2	2	0	5	2	3	1	5	1	1	9	1	0	3	0	8	3	1	0	0	5	0	0	0	0	0	2	0	1	5	3	0	0	0	0	2	0	0	0	5	4
Phy1897	1	0	0	3	0	0	2	0	3	4	1	0	1	1	1	2	0	1	0	1	0	6	1	2	2	0	0	0	0	0	0	0	0	0	2	0	2	1	0	0	0	4	4	0	1	0	0	0	1
Phy1767	0	0	0	0	0	0	0	0	0	0	0	0	0	0	9	2	0	0	0	0	0	0	3	4	6	1	0	0	0	0	0	0	0	1	3	15	0	0	0	0	0	0	2	2	2	6	0	0	0
Phy545	0	0	0	2	0	0	0	0	0	0	0	1	147	0	0	0	0	0	0	0	0	202	199	0	3	1	0	0	0	0	0	0	13	19	0	0	0	0	0	0	2	39	24	2	0	2	0	0	0
Phy776	3	11	4	4	2	3	1	2	0	7	11	2	7	7	6	6	9	0	6	8	0	22	3	3	5	5	4	3	1	2	1	1	18	1	5	0	7	14	4	13	10	16	13	2	1	3	5	0	5
Phy1914	0	0	0	0	0	0	0	0	0	0	0	0	4	0	0	0	0	0	0	0	0	1	13	0	0	0	0	0	0	0	0	0	2	5	0	0	0	0	0	0	0	0	12	0	0	0	0	0	0
Phy2347	0	0	0	0	0	0	0	0	0	0	0	0	0	0	0	0	0	0	0	0	0	0	0	19	0	0	0	0	0	0	0	0	0	39	0	0	0	0	0	0	0	0	0	5	0	0	0	0	0
Phy1328	0	0	0	0	0	0	0	0	0	0	0	0	0	0	0	0	0	0	0	0	0	1	1	8	6	0	0	0	0	0	0	0	5	62	6	0	0	0	0	0	0	3	8	39	11	3	0	0	1
Phy1311	0	1	4	6	2	0	0	0	0	0	0	4	8	4	2	4	0	0	0	0	2	25	6	3	1	0	0	0	0	0	0	0	0	2	1	5	0	0	0	0	1	8	13	5	0	1	0	0	0
Phy924	0	0	0	0	0	0	0	0	0	0	0	3	40	0	0	0	0	0	0	0	0	113	69	0	1	0	0	0	0	0	0	0	8	9	0	3	0	0	0	0	1	8	9	0	0	6	0	0	0
Phy851	12	9	6	2	14	5	21	7	17	4	5	2	1	10	1	2	15	0	10	1	0	3	1	6	2	4	8	0	6	6	0	0	2	0	3	0	1	5	2	10	0	6	0	2	1	0	0	0	5
Phy816	1	5	9	1	1	3	0	0	0	6	4	0	3	1	2	2	0	0	0	0	0	3	2	10	2	0	0	0	0	0	1	0	0	2	5	1	0	0	0	1	0	0	0	27	2	0	0	4	4
Phy218	1	0	0	0	0	13	0	0	0	0	0	0	0	158	208	145	0	2	0	0	0	0	0	200	103	21	0	3	1	0	1	0	0	167	61	13	0	0	0	0	0	1	0	99	37	28	0	0	0
Phy990	1	3	2	4	0	0	2	1	1	1	9	4	3	2	0	0	2	0	0	5	0	22	4	2	0	0	0	3	2	0	0	3	0	4	0	0	2	0	0	4	2	4	5	1	3	2	0	0	4
Phy1808	0	0	0	0	0	0	0	0	0	0	0	3	3	1	4	3	0	0	0	0	0	30	0	2	3	1	0	0	0	0	0	3	0	1	2	0	0	0	0	0	0	1	0	0	1	0	0	0	0
Phy2191	1	0	0	4	0	0	11	1	0	1	4	1	1	0	0	0	1	0	0	2	0	4	1	0	0	0	0	0	0	0	0	0	0	0	0	0	0	0	0	1	0	0	1	0	0	0	0	0	0
Phy1847	0	0	0	0	0	0	0	0	0	0	0	0	0	0	0	0	0	0	0	0	0	24	8	0	0	1	0	0	0	0	0	3	6	0	0	2	0	0	0	0	0	8	1	0	0	0	0	0	0
Phy1322	2	1	1	3	4	2	3	4	4	7	9	0	3	2	1	1	7	0	3	0	0	1	1	3	2	0	0	3	10	0	0	0	1	0	2	2	8	13	1	1	0	1	0	0	2	0	0	0	9
Phy2080	0	1	1	1	0	0	0	0	1	0	5	0	0	0	0	0	0	0	0	2	0	1	2	4	0	0	0	0	0	2	0	1	1	0	0	3	2	0	1	3	0	9	0	0	0	0	0	0	2
Phy2784	0	0	0	0	0	0	0	0	0	0	0	0	0	0	0	0	0	0	0	2	0	0	0	0	0	0	0	0	0	0	0	0	0	0	0	0	0	0	0	0	0	0	0	0	0	0	0	0	0
Phy2630	0	0	0	0	0	0	0	0	0	0	0	0	0	0	0	0	0	0	0	0	0	0	0	8	3	0	0	0	0	0	0	0	0	39	0	0	0	0	0	0	0	0	0	0	0	0	0	0	0
Phy594	0	0	0	0	0	0	0	0	0	0	0	3	0	1	1	0	0	0	1	0	0	17	1	24	21	2	0	0	0	0	0	0	3	312	31	6	0	0	1	0	0	10	0	190	81	10	0	1	1
Phy1083	1	8	0	3	0	0	2	0	2	3	2	0	1	2	0	1	3	13	2	2	2	6	0	6	1	3	10	4	0	3	1	1	1	0	2	3	3	9	2	3	0	0	0	4	0	0	12	0	3
Phy642	0	0	0	0	0	0	0	0	0	0	0	3	6	3	15	146	0	0	0	0	0	2	0	105	28	12	0	1	0	0	0	0	0	74	37	30	0	0	0	0	0	0	0	67	69	6	0	0	0
Phy1007	0	0	0	0	1	1	0	0	0	0	0	0	0	25	19	15	0	0	0	1	0	0	0	17	7	2	0	0	0	0	0	0	0	8	9	1	0	0	0	0	0	0	0	8	1	1	0	0	1
Phy1587	0	0	1	3	4	4	0	0	0	0	0	0	3	8	3	2	0	0	0	0	0	3	1	11	0	1	0	0	0	0	0	0	0	1	0	2	0	0	0	0	1	0	0	0	0	0	0	16	2
Phy2104	0	0	0	2	0	0	0	0	1	1	0	0	0	1	0	0	0	0	4	0	1	0	0	5	2	6	0	0	0	2	0	0	0	0	0	0	2	2	0	0	1	0	1	1	0	0	0	0	2
Phy1784	0	0	1	0	0	1	2	0	0	0	2	0	0	0	1	0	1	0	2	1	0	0	0	8	2	5	0	0	0	0	0	0	2	0	6	0	1	8	1	0	3	0	0	0	0	3	0	0	2
Phy166	11	27	58	20	19	11	13	22	10	61	37	9	53	56	29	28	38	7	27	38	13	106	27	50	62	35	10	11	54	38	4	12	24	3	35	16	41	29	19	50	37	36	28	14	11	4	29	0	90
Phy1478	0	0	0	0	0	0	0	0	0	0	0	0	0	0	0	0	0	0	0	0	0	0	0	0	0	0	0	0	0	0	0	0	0	1	14	12	0	0	0	0	0	0	0	54	22	28	0	0	0
Phy2470	0	0	0	0	0	0	0	0	0	0	0	1	12	0	0	0	0	0	0	0	0	10	24	0	0	0	0	0	0	0	0	0	0	0	0	0	0	0	0	0	0	1	0	0	0	5	0	0	0
Phy336	6	20	4	25	0	1	20	10	12	16	31	8	33	2	0	0	34	14	20	28	1	162	38	0	1	0	1	14	10	4	1	22	20	0	0	9	8	8	3	27	28	139	59	6	3	6	4	0	14
Phy2362	0	2	0	0	0	0	0	0	0	2	1	0	2	2	0	2	2	0	1	0	0	1	0	0	1	2	0	0	0	0	0	0	0	0	0	0	1	0	0	1	0	1	0	1	0	0	0	0	1
Phy2098	3	0	1	0	0	0	3	3	3	5	7	0	0	0	0	2	0	0	0	1	0	0	0	0	1	1	0	0	0	0	0	0	0	0	0	0	0	0	0	1	1	0	0	0	0	0	3	0	2
Phy2604	1	1	1	2	1	2	3	0	1	0	0	0	0	1	0	0	0	0	3	1	0	3	0	1	0	0	0	1	0	0	0	0	0	0	0	0	1	0	0	0	0	0	2	0	0	0	0	0	0
Phy2327	0	0	0	0	0	0	0	0	0	0	0	0	0	0	0	0	0	0	0	0	0	0	0	31	0	0	0	0	0	0	0	0	0	16	0	0	0	0	0	0	0	0	0	4	0	0	0	0	0
Phy1451	1	0	0	0	0	0	0	0	0	0	1	0	1	0	1	0	0	0	0	1	1	3	0	2	1	1	0	0	0	0	0	0	0	0	0	0	0	0	0	2	2	0	0	0	0	0	0	0	2
Phy1710	1	2	1	0	0	0	0	0	0	2	1	0	0	2	0	0	0	2	1	1	0	5	0	3	0	0	0	9	0	0	0	0	1	0	0	0	3	0	1	0	1	2	0	0	0	0	0	0	5
Phy1407	0	0	0	0	0	0	0	0	0	0	0	0	0	0	0	0	0	0	0	0	0	0	0	0	0	0	0	0	0	0	0	0	0	10	0	86	0	0	0	0	0	0	0	0	7	58	0	0	0
Phy2686	0	0	1	0	0	0	0	0	0	2	4	0	0	0	0	0	0	0	0	0	1	2	1	0	0	0	0	0	0	0	0	0	0	2	0	0	0	0	0	1	0	1	0	0	0	0	0	0	0
Phy1483	0	1	0	2	4	0	0	1	0	2	1	0	0	2	0	2	1	1	5	3	2	10	1	0	0	0	0	0	7	1	0	0	0	3	0	0	10	11	1	8	3	1	7	0	0	0	2	0	0
Phy91	1	0	0	0	2	1	0	2	0	1	0	0	18	2	7	41	0	1	1	0	0	26	123	213	179	65	0	2	1	3	0	2	58	2654	296	1245	0	2	2	1	0	62	140	1329	767	537	0	3	5
Phy2712	0	0	1	0	0	1	0	0	0	1	0	0	1	0	0	0	0	1	0	0	0	1	0	0	1	0	0	0	0	0	0	0	0	0	0	0	0	0	0	0	0	3	0	0	0	0	0	0	1
Phy791	0	0	0	2	1	8	0	1	1	0	0	0	0	71	39	84	0	0	0	0	0	0	0	27	16	8	0	0	1	0	0	0	0	0	0	0	0	0	0	0	0	0	0	2	0	1	0	0	0
Phy929	0	0	0	0	0	0	0	0	0	0	0	0	0	0	0	0	0	0	0	0	0	77	10	0	0	0	0	0	0	0	0	10	0	31	26	8	0	0	0	0	0	31	3	34	26	7	0	0	1
Phy2747	0	0	0	0	0	0	0	0	0	0	0	0	0	0	0	0	0	0	0	0	0	0	0	0	0	0	0	0	0	0	0	0	0	10	0	0	1	0	0	0	0	2	0	4	0	13	0	0	0
Phy715	4	5	12	3	18	11	3	0	1	2	3	0	3	12	10	12	0	0	1	2	8	13	7	7	7	4	0	0	0	5	0	4	10	1	10	1	0	0	0	0	1	9	2	10	4	1	0	32	0
Phy1588	0	1	2	3	1	1	1	1	0	0	4	0	0	1	1	0	0	0	0	0	0	3	1	0	3	0	0	0	0	0	0	0	0	0	2	0	0	0	0	1	0	0	0	0	0	0	0	17	2
Phy1288	0	0	2	2	0	0	2	2	0	7	6	0	1	3	0	3	0	0	2	3	0	6	2	6	4	2	1	0	7	1	0	2	1	0	1	0	0	2	0	0	0	3	5	5	0	0	0	0	0
Phy2753	0	1	2	0	1	0	0	0	0	0	0	0	0	1	0	0	0	0	0	0	0	0	0	1	1	0	0	0	0	0	0	0	2	0	1	0	0	0	0	0	1	0	0	0	0	0	0	1	0
Phy2037	0	0	2	1	3	0	2	0	2	2	7	0	0	0	0	0	0	0	1	0	0	2	0	0	1	1	0	0	1	0	0	0	0	0	0	1	0	0	0	5	0	0	1	0	0	0	0	0	2
Phy1363	1	1	3	2	1	0	4	1	2	5	5	0	0	3	0	0	10	2	1	1	0	7	0	5	1	0	0	8	0	0	0	0	0	0	3	0	1	2	2	5	0	1	0	1	1	0	0	0	2
Phy811	0	0	0	174	0	0	0	0	0	0	0	3	188	0	1	2	0	0	0	0	0	41	0	1	0	0	0	0	0	0	0	0	0	0	0	0	0	0	0	0	0	0	4	0	0	0	0	0	0
Phy2144	0	0	0	0	0	0	0	0	0	0	0	0	0	0	0	4	0	0	0	0	0	0	0	0	3	7	0	0	0	0	0	0	0	0	1	15	0	0	0	1	0	0	0	0	0	4	0	0	0
Phy2137	0	0	3	0	1	1	1	0	3	1	0	0	1	10	6	3	1	1	0	0	0	2	0	6	1	0	0	2	1	0	0	0	1	0	2	1	0	1	0	0	0	0	0	0	2	0	0	0	2
Phy2268	0	1	1	2	1	2	1	1	0	1	4	0	1	0	0	2	0	0	0	0	0	4	1	0	0	2	0	1	0	1	2	0	0	0	0	0	0	3	0	3	1	1	0	0	3	0	0	0	0
Phy582	2	7	6	22	6	3	7	3	3	15	19	2	4	3	6	7	8	7	6	5	0	39	17	7	3	2	1	3	5	29	0	0	5	3	6	0	12	15	3	36	36	32	17	10	3	1	6	0	4
Phy880	0	0	0	0	0	0	0	0	0	0	0	0	0	0	0	0	0	0	0	0	0	0	1	0	0	0	0	0	0	0	0	0	0	216	7	77	0	0	0	0	0	0	0	71	11	35	0	1	0
Phy1184	5	8	1	0	0	0	7	1	6	20	26	0	1	1	2	1	2	4	0	7	0	6	0	2	0	0	1	0	0	1	0	0	0	5	3	0	2	0	0	8	7	2	1	0	0	0	4	0	3
Phy2187	0	0	0	0	0	0	0	0	0	1	0	0	0	4	1	1	0	0	0	0	2	1	0	2	0	3	0	0	0	0	0	0	0	0	0	0	0	0	0	0	0	2	0	1	1	0	1	4	1
Phy327	0	0	0	0	0	0	0	0	0	0	0	0	21	0	9	0	0	0	0	0	0	25	122	64	46	0	0	0	1	0	0	2	15	493	68	1	0	0	0	0	0	34	158	325	104	5	0	1	0
Phy42	150	190	182	248	137	145	143	119	133	339	185	38	151	126	70	93	155	17	169	165	62	437	102	304	116	81	28	61	155	115	43	35	59	30	214	85	66	197	83	92	41	167	66	73	52	20	102	1	244
Phy1445	0	0	1	1	0	0	0	0	0	2	4	0	2	2	0	3	0	0	0	1	1	10	2	2	2	2	0	0	1	1	0	0	0	0	1	4	1	0	0	3	0	7	0	0	0	0	0	0	2
Phy2377	0	1	0	1	4	2	2	0	4	0	2	0	1	0	0	2	0	1	0	0	0	2	0	0	0	0	0	0	0	0	0	0	0	0	0	0	1	0	0	0	0	0	0	4	1	0	0	2	1
Phy1188	0	0	3	3	0	2	0	1	5	4	6	0	2	0	2	1	0	0	0	1	2	2	0	5	2	0	2	1	3	0	0	0	2	2	6	0	4	4	2	1	4	0	0	4	9	0	0	0	6
Phy330	13	16	19	28	33	12	5	9	4	27	38	5	26	24	24	24	11	3	6	15	8	59	7	44	17	16	4	3	18	11	3	3	12	4	21	20	20	22	6	31	13	15	11	12	3	0	2	0	21
Phy1929	3	0	1	1	4	0	0	0	2	1	5	0	1	3	0	0	3	0	2	0	0	8	0	1	0	0	0	0	0	0	0	0	0	0	1	1	0	1	0	0	0	0	0	0	0	0	0	0	2
Phy855	0	2	12	10	22	2	0	0	1	1	1	2	4	7	7	10	0	0	0	1	0	7	1	14	3	8	1	0	0	0	0	0	1	0	6	9	0	0	0	1	0	2	9	0	4	3	0	63	0
Phy2193	0	0	0	0	0	0	3	1	2	0	2	0	1	0	0	0	1	3	2	1	0	1	0	2	0	0	0	0	1	2	0	0	0	0	0	0	0	7	2	8	1	0	2	0	0	0	0	0	1
Phy2567	0	0	0	4	0	0	0	0	0	0	0	0	0	3	1	2	0	0	0	0	0	7	0	9	5	1	0	0	0	0	0	0	0	5	1	0	0	0	0	0	0	0	1	0	0	0	0	0	0
Phy2389	2	1	0	0	0	1	1	1	0	0	0	0	0	2	1	0	0	2	1	1	0	6	0	3	0	0	0	0	1	0	0	0	0	0	0	0	2	2	0	0	2	4	0	1	0	0	0	0	1
Phy2482	0	1	1	0	0	0	0	0	0	1	0	0	2	1	1	0	0	1	1	1	0	1	0	1	0	1	1	2	0	0	0	0	0	0	3	0	0	0	0	0	0	0	0	0	0	0	4	0	2
Phy2357	0	0	0	0	0	1	0	0	0	0	0	0	0	0	0	0	0	0	0	0	0	0	0	0	0	0	0	0	0	0	0	0	0	0	0	0	0	0	0	0	0	0	0	0	0	69	0	0	0
Phy828	1	9	11	4	3	4	9	1	4	6	19	0	1	4	3	5	9	1	5	5	1	21	6	22	3	1	0	11	2	1	2	5	5	2	3	2	1	1	6	4	6	2	6	7	0	0	1	0	5
Phy927	0	6	6	5	0	2	1	2	0	7	5	0	5	6	5	2	0	3	5	2	1	9	3	5	3	1	0	3	5	0	0	1	1	0	6	10	4	4	4	6	1	1	6	0	2	3	1	0	4
Phy895	0	5	10	1	2	7	9	1	11	1	2	0	10	3	3	5	10	0	6	1	5	14	4	11	1	7	5	1	6	7	0	9	4	0	0	0	0	1	0	5	4	1	3	3	0	0	3	0	5
Phy1666	1	0	4	2	1	3	2	2	0	3	1	0	3	0	0	1	0	0	0	3	0	6	1	2	4	7	0	0	0	0	0	0	0	2	2	2	0	0	0	1	0	0	2	0	1	0	0	0	0
Phy670	3	7	10	15	2	8	6	9	3	10	23	0	8	10	10	6	8	0	3	12	2	28	7	22	11	4	1	0	0	7	0	1	11	0	19	6	8	4	5	3	9	7	17	10	2	0	0	0	2
Phy1360	2	0	1	3	0	0	0	1	0	0	4	0	3	1	1	0	0	0	1	4	1	8	3	1	0	2	1	4	0	0	0	0	2	0	2	2	3	1	0	3	7	3	0	0	0	0	0	0	0
Phy498	8	10	19	14	5	11	5	6	2	15	14	3	5	14	9	7	13	3	7	16	1	23	16	30	11	11	4	0	15	2	0	3	18	1	20	4	5	11	3	10	7	9	13	12	3	3	0	0	8
Phy2399	3	0	1	0	0	1	0	0	0	3	5	0	2	1	0	0	0	0	0	0	0	3	0	2	0	0	0	0	0	0	0	6	0	0	0	0	1	0	0	0	0	1	0	0	0	0	0	0	0
Phy2708	0	2	0	0	0	0	0	0	0	0	0	0	2	0	0	0	0	0	0	0	0	0	0	3	0	2	0	0	0	0	0	0	0	0	0	0	2	0	0	0	0	0	0	0	0	0	0	0	0
Phy2415	0	0	1	0	2	0	0	0	0	0	0	0	1	1	0	1	0	0	4	0	0	1	0	2	0	0	0	0	0	0	0	0	0	0	0	0	0	2	0	1	1	1	0	0	0	0	0	0	0
Phy943	2	6	12	8	2	7	2	2	0	4	9	2	2	4	4	4	12	0	0	4	0	7	0	19	2	0	1	0	2	0	1	0	7	1	14	13	0	0	0	0	0	4	0	5	4	3	2	0	3
Phy2088	0	0	0	9	2	0	1	0	0	1	0	0	2	0	0	2	2	0	5	2	0	1	2	2	0	1	1	1	2	0	0	0	0	0	0	5	1	2	1	3	0	0	0	5	6	0	0	0	2
Phy805	2	1	3	0	0	3	1	2	4	5	0	2	2	2	2	2	3	4	5	3	1	8	2	9	0	6	1	6	1	0	0	2	3	0	4	0	0	3	1	3	3	3	0	1	2	0	1	1	8
Phy1937	1	1	1	1	0	3	0	0	0	2	2	0	1	1	0	4	0	0	0	0	0	1	0	1	0	2	0	0	3	0	0	0	0	0	2	0	0	1	1	0	0	0	2	0	0	0	2	0	1
Phy1095	1	1	1	1	2	1	1	2	2	4	1	1	1	3	2	2	0	0	0	4	0	9	1	7	0	0	1	0	0	4	0	1	2	0	5	3	2	2	1	0	3	4	2	0	3	0	0	0	2
Phy2456	0	0	0	1	0	0	4	1	0	1	0	0	2	0	1	0	0	0	0	0	0	4	0	0	0	0	0	0	0	0	0	0	0	5	1	0	0	0	0	0	0	1	0	0	3	0	1	0	0
Phy2256	0	1	0	1	0	1	2	0	0	0	2	0	0	0	0	0	0	0	2	2	0	1	0	4	1	2	0	0	0	0	0	1	0	1	2	0	1	0	1	0	0	0	0	0	1	0	0	0	1
Phy667	0	1	8	3	13	2	0	0	0	1	1	0	9	8	12	11	0	0	0	2	0	15	1	8	15	11	0	0	1	0	0	0	7	4	21	10	0	0	0	1	0	1	1	12	5	9	0	30	0
Phy1070	0	0	0	0	0	0	0	0	0	0	0	0	4	0	0	0	0	0	0	0	0	1	36	5	1	23	0	0	0	1	0	0	2	21	6	8	0	0	0	0	0	7	21	12	4	10	0	0	0
Phy1865	1	1	0	0	0	1	1	0	0	0	0	0	2	0	2	3	0	1	0	2	0	5	3	3	1	0	0	0	2	0	0	0	0	1	1	0	0	0	0	0	0	0	2	0	0	0	0	0	1
Phy509	1	10	13	13	5	4	8	5	10	10	17	1	11	10	8	11	9	9	6	9	7	25	24	25	15	6	0	2	6	11	1	2	9	2	18	15	10	11	9	20	11	18	1	7	3	1	0	0	15
Phy2002	1	0	0	0	0	0	0	1	0	0	4	0	0	0	0	0	0	2	0	0	0	1	0	0	0	1	0	4	3	0	0	0	0	0	0	0	4	0	0	0	9	2	6	1	0	0	0	0	2
Phy2681	0	1	0	0	2	0	0	0	0	1	3	0	1	0	1	0	0	0	1	0	0	1	0	1	0	0	2	2	2	0	0	1	2	0	0	0	0	1	0	0	0	2	0	0	0	0	0	0	1
Phy2312	3	0	1	0	1	0	0	0	0	0	0	0	0	0	1	0	0	0	2	1	1	5	0	1	0	0	0	0	0	1	0	0	0	0	0	0	0	1	0	1	0	0	0	0	0	0	0	0	0
Phy2264	1	2	1	0	0	0	0	0	0	0	0	0	0	2	1	0	3	0	0	0	0	1	0	3	1	0	0	0	0	0	0	1	1	0	2	1	0	2	0	2	0	0	0	1	4	10	0	5	0
Phy365	14	27	24	9	10	5	52	50	40	6	58	0	3	10	12	26	0	6	4	15	0	147	12	7	4	41	20	16	0	1	0	10	35	5	4	3	29	46	18	20	29	35	26	31	8	23	0	1	8
Phy2250	1	0	6	1	0	0	2	0	2	3	1	0	0	2	1	3	0	5	0	0	0	0	1	1	0	1	0	0	0	0	0	0	0	4	0	0	0	5	1	0	0	0	0	2	0	0	0	5	1
Phy2611	0	1	4	0	1	0	0	0	0	0	0	0	0	1	1	2	0	0	3	1	0	0	0	1	0	0	0	1	0	0	0	0	0	8	0	0	0	0	0	0	0	0	0	0	0	0	0	1	1
Phy2153	0	0	8	1	1	4	0	0	0	1	0	0	0	2	0	1	0	0	0	0	0	2	1	2	0	1	0	0	0	0	0	0	0	0	0	0	0	0	0	0	0	0	0	2	3	0	0	23	0
Phy844	6	15	20	6	2	6	3	4	13	10	4	4	7	14	1	2	0	0	7	1	0	4	5	12	5	19	0	0	0	0	1	0	0	0	4	0	0	4	0	0	0	16	0	3	10	15	1	17	2
Phy2021	1	4	1	2	1	0	0	0	0	0	6	0	0	0	1	0	0	0	3	0	0	1	1	0	4	0	0	0	0	3	0	0	0	0	0	0	1	0	0	0	0	1	0	3	3	0	0	3	0
Phy576	5	6	16	5	5	2	4	1	5	6	4	2	4	10	4	7	1	0	2	1	0	18	5	15	9	14	0	1	0	4	1	0	1	2	10	2	0	0	1	1	9	0	5	2	3	4	0	65	11
Phy1337	2	1	7	0	1	0	0	0	1	0	1	0	1	3	0	3	0	0	0	0	0	7	0	1	0	11	0	0	0	0	0	0	0	1	0	3	0	0	0	0	0	1	0	2	2	0	0	21	3
Phy1693	1	1	4	0	0	1	1	3	1	0	1	0	1	2	0	14	9	0	0	0	0	3	0	3	2	1	0	0	0	0	0	0	0	0	2	0	0	0	0	1	0	0	0	0	0	0	3	4	0
Phy2773	0	2	1	1	2	1	0	2	1	3	0	0	0	0	0	1	0	0	3	0	0	0	0	0	1	0	4	0	0	0	0	0	0	0	0	0	0	0	0	0	0	0	0	0	0	0	0	0	1
Phy1405	1	1	2	2	0	1	2	0	0	0	2	0	1	1	2	7	0	0	0	3	4	1	2	12	0	0	0	0	1	2	0	0	0	1	11	0	0	0	0	0	4	0	0	1	2	4	0	6	0
Phy377	13	16	31	21	28	19	15	22	18	7	11	4	11	16	18	24	3	1	6	2	7	20	17	27	16	12	0	0	4	5	0	0	5	28	42	12	2	5	3	3	5	15	3	25	18	6	6	182	11
Phy60	140	215	384	185	221	186	208	135	138	225	179	30	134	205	130	170	98	128	117	152	40	424	133	352	136	149	34	38	77	89	20	69	134	28	159	102	39	63	28	111	119	216	160	152	76	54	79	515	102
Phy1239	8	2	4	3	2	4	0	0	1	0	1	0	0	3	2	0	2	0	1	1	1	3	0	2	2	2	0	0	3	0	0	0	8	2	1	0	0	0	0	0	1	9	1	7	1	0	1	10	1
Phy1102	2	5	3	9	0	5	5	1	5	2	7	0	4	3	3	1	1	2	3	3	1	12	2	14	0	1	0	0	20	3	0	0	0	0	2	6	1	8	0	3	4	7	1	2	0	0	6	2	2
Phy1924	1	1	2	1	0	2	0	0	4	1	3	0	0	0	0	5	0	0	1	1	2	2	0	1	0	0	0	0	0	0	0	0	0	0	0	0	0	0	0	0	0	0	0	6	0	1	0	3	1
Phy2092	0	0	3	0	1	0	0	0	0	2	1	0	0	1	0	1	0	0	0	0	0	2	3	0	7	1	0	0	0	0	0	0	8	0	0	0	0	0	0	0	0	1	0	0	0	1	0	8	0
Phy1838	0	0	6	0	0	7	0	0	0	2	2	1	1	3	5	2	0	0	0	0	0	2	0	6	0	3	0	0	0	0	0	0	1	0	4	0	0	0	0	0	0	0	0	0	1	1	0	5	0
Phy1963	3	1	3	1	3	3	0	0	0	0	0	0	1	1	2	0	0	0	0	4	0	3	0	0	1	7	0	0	0	0	0	1	1	0	0	0	0	0	2	2	0	0	0	0	1	0	1	0	0
Phy1580	0	0	0	0	0	0	0	0	0	0	0	0	0	0	0	0	0	0	0	0	0	0	0	0	0	3	0	0	0	0	0	0	0	0	4	35	0	0	0	0	0	0	0	16	20	34	0	0	0
Phy938	0	9	4	6	2	5	1	1	4	2	3	0	3	7	5	3	1	0	4	6	0	6	1	7	3	4	6	4	1	3	0	0	11	1	7	3	3	6	3	4	2	8	4	1	0	0	0	0	5
Phy2413	0	0	0	1	1	0	0	0	0	0	0	0	2	0	0	1	0	0	0	0	0	0	3	0	0	1	0	0	0	0	0	0	0	0	0	2	0	0	0	0	0	0	0	1	0	2	0	4	0
Phy229	21	26	43	45	22	17	33	22	38	73	57	4	31	42	23	28	37	18	26	34	16	103	31	58	22	14	0	8	2	12	5	2	44	16	50	36	6	8	8	13	25	83	37	44	26	9	18	1	18
Phy2344	1	2	1	2	0	3	0	0	0	2	1	0	1	2	0	3	2	0	3	0	1	3	0	3	0	1	0	0	0	0	0	0	0	0	0	0	0	0	0	0	1	0	0	0	0	0	0	0	1
Phy2242	1	2	2	1	0	3	0	0	1	0	1	0	0	2	0	0	1	0	1	1	0	1	0	2	1	0	0	1	0	0	1	1	1	1	3	0	0	0	0	0	2	1	0	2	0	0	0	0	2
Phy2168	1	0	1	0	3	1	0	2	0	2	3	0	0	1	0	0	0	0	0	0	0	2	3	1	0	0	0	1	0	0	0	1	2	0	0	4	0	1	0	0	0	0	0	0	0	0	0	0	2
Phy2512	0	1	1	1	0	0	0	0	0	0	2	0	1	4	1	1	0	0	0	0	1	0	0	2	0	0	0	0	0	0	0	0	2	0	0	0	0	0	0	0	0	0	0	0	0	0	0	5	0
Phy1567	0	2	3	4	1	3	1	0	0	7	2	1	2	1	0	3	1	1	5	1	4	2	1	7	0	2	0	3	0	0	1	0	5	0	3	0	3	1	2	5	0	0	0	3	0	0	0	0	4
Phy160	24	42	50	30	22	33	38	37	33	64	67	1	34	37	28	39	45	35	48	60	18	127	48	83	50	49	12	38	30	32	11	19	50	1	78	22	28	65	34	50	37	94	54	61	42	24	14	0	65
Phy554	6	6	5	6	2	9	1	3	3	6	12	4	14	4	6	6	9	4	4	5	2	32	13	19	13	4	2	1	4	3	5	4	7	0	8	6	0	2	1	3	8	4	7	13	2	6	6	1	11
Phy1162	1	4	5	7	3	7	4	0	1	4	1	1	3	2	2	5	1	6	4	4	0	3	1	8	1	0	0	0	0	4	0	0	3	0	0	0	5	10	4	1	3	1	3	0	4	0	4	0	5
Phy1058	4	0	4	2	3	1	0	6	0	11	2	0	7	5	2	3	0	0	0	4	0	18	8	6	1	9	0	0	0	0	0	0	9	0	10	11	0	0	0	0	0	1	5	4	1	4	7	0	4
Phy406	2	12	17	13	2	12	21	11	11	29	7	1	14	20	11	16	4	31	10	23	4	35	12	40	8	3	10	18	3	8	0	0	10	3	10	21	10	36	20	8	0	22	19	8	3	1	6	0	15
Phy1009	2	5	4	2	0	1	1	0	0	2	10	2	5	0	3	1	2	4	3	3	3	7	1	5	0	0	2	1	2	0	1	0	2	0	0	5	3	5	3	7	4	6	5	1	0	0	0	0	3
Phy149	15	68	50	39	15	23	35	42	45	57	74	2	23	39	17	27	32	76	53	51	5	98	36	64	32	39	12	35	15	27	8	20	93	2	37	16	20	66	12	36	56	97	65	34	36	12	23	1	63
Phy1547	2	2	2	1	0	3	0	0	1	1	0	0	0	1	3	0	6	0	2	2	0	3	2	5	2	1	0	0	3	1	0	0	0	0	0	0	0	0	0	0	2	0	0	3	2	0	1	0	1
Phy2573	0	1	0	1	0	0	2	0	0	0	1	0	0	0	0	0	0	0	0	0	0	0	0	3	0	0	0	0	0	0	0	0	0	0	0	0	1	0	0	0	0	0	0	0	0	0	0	0	1
Phy2754	0	0	0	0	0	1	2	1	2	0	0	0	1	1	0	0	1	0	4	2	0	0	0	0	0	1	0	3	0	0	0	0	0	0	0	0	3	3	3	0	0	0	0	0	0	0	0	0	1
Phy2701	0	0	0	0	1	1	0	0	0	1	0	0	0	0	0	1	0	0	0	2	0	0	1	4	0	0	0	0	0	4	0	0	0	0	0	0	0	0	0	2	10	0	2	1	0	0	0	0	0
Phy2746	0	1	2	0	0	0	0	0	0	0	0	0	0	0	0	0	0	0	0	1	0	0	0	0	0	0	0	0	1	0	0	6	0	0	0	0	0	0	1	2	1	0	0	0	0	0	0	0	1
Phy2763	0	0	0	0	0	0	1	0	0	0	0	0	0	0	2	0	0	0	0	1	0	0	0	0	2	0	0	0	0	0	0	3	0	0	0	0	0	0	0	0	0	3	0	0	0	0	0	0	1
Phy915	1	3	4	8	6	5	4	0	1	9	6	0	1	3	5	7	1	8	0	3	0	17	3	4	4	0	4	0	1	0	0	2	0	5	3	0	24	22	15	30	57	13	8	12	2	0	0	0	1
Phy1780	0	0	4	2	1	3	1	0	1	0	0	0	1	1	1	3	5	0	9	0	0	2	2	0	1	1	3	0	0	0	0	0	7	0	0	0	2	3	0	2	0	0	0	0	0	0	0	0	3
Phy2733	0	0	0	2	0	0	0	0	0	0	0	0	0	1	0	0	0	0	0	4	0	1	2	0	0	0	0	3	0	0	0	0	0	0	0	4	0	0	0	0	2	0	1	0	0	0	0	0	0
Phy2609	0	0	0	0	0	1	0	0	0	0	2	2	3	1	1	0	0	0	0	0	0	2	1	4	1	0	0	0	0	0	0	0	5	0	0	0	0	0	0	1	0	0	0	0	4	0	0	1	1
Phy1725	1	0	2	0	0	1	1	0	0	0	4	0	0	2	1	1	0	0	0	2	0	3	2	0	0	0	0	0	0	0	0	0	0	0	0	0	1	0	1	0	1	4	0	0	2	0	0	0	2
Phy1222	0	6	4	4	4	3	0	0	1	3	4	0	1	2	5	3	0	2	3	3	1	14	1	10	4	0	0	7	4	0	0	0	0	1	0	0	4	3	4	9	13	4	0	1	3	1	3	0	2
Phy2607	1	0	0	1	0	0	0	0	0	1	0	0	2	0	2	0	0	0	1	1	0	1	0	0	1	0	0	0	0	0	0	0	0	0	0	0	0	0	0	0	0	1	1	1	0	0	0	0	1
Phy1520	2	4	2	3	0	1	1	1	2	0	5	0	0	0	1	2	2	0	0	0	1	6	2	4	2	2	0	1	0	0	0	0	8	1	1	3	4	1	0	0	5	0	2	1	0	0	0	0	0
Phy2294	2	0	0	5	0	0	0	0	0	3	6	0	1	0	0	0	0	0	0	1	0	3	1	1	2	3	0	0	0	0	0	0	0	0	3	0	0	0	0	0	0	0	0	4	0	0	5	0	0
Phy1305	1	2	4	0	0	0	2	0	1	8	6	2	1	1	2	0	0	2	1	5	0	6	2	4	4	0	0	0	3	0	8	0	3	0	2	0	1	1	0	1	4	2	0	6	4	0	0	0	3
Phy1415	0	0	1	0	4	2	0	0	0	2	5	1	2	2	0	1	0	0	1	2	0	4	2	3	0	1	0	0	5	0	0	0	0	0	1	0	0	0	0	0	113	0	0	0	0	0	0	0	2
Phy1636	0	0	2	0	1	4	1	0	0	1	1	1	0	4	0	3	0	0	0	1	0	8	0	1	1	1	1	0	4	0	0	0	0	0	3	1	1	4	0	0	2	0	0	0	2	0	0	0	1
Phy1314	0	0	0	0	0	0	0	0	0	0	0	0	0	0	0	0	0	0	0	0	0	0	1	0	0	0	0	0	0	0	0	0	1	0	0	0	0	0	0	0	0	3	16	8	15	56	0	0	0
Phy643	2	5	3	5	15	2	4	3	0	19	49	0	4	12	3	11	0	0	0	15	4	14	11	3	6	8	0	0	3	9	2	0	3	3	1	0	3	2	3	2	24	7	6	4	0	1	0	0	3
Phy2053	0	0	0	1	0	0	0	0	0	0	0	0	0	0	0	0	0	0	0	0	0	0	0	0	0	0	0	0	0	0	0	0	0	0	0	0	0	0	0	0	0	0	90	0	0	10	0	0	0
Phy529	0	0	0	0	0	0	0	0	0	0	0	0	0	0	0	0	0	0	0	0	0	42	92	3	1	1	0	0	0	0	0	0	1	266	12	58	0	0	1	0	0	24	72	123	93	107	0	0	1
Phy210	10	54	26	11	10	19	22	17	10	42	44	13	17	22	16	26	24	19	20	35	6	70	44	61	24	27	2	33	10	10	5	14	41	1	59	14	23	41	11	20	49	66	64	25	8	12	5	1	47
Phy1398	0	2	1	3	0	4	4	0	2	0	1	0	0	2	3	3	3	0	0	2	0	5	2	4	2	3	0	1	2	3	0	4	1	0	5	8	0	0	0	2	0	4	0	1	0	0	0	0	4
Phy1859	1	0	0	0	0	0	0	0	1	2	4	0	1	1	0	1	2	1	2	2	0	2	0	1	0	0	0	0	0	3	0	0	2	0	2	0	1	4	0	0	0	5	1	1	0	0	1	0	0
Phy147	131	11	5	294	306	75	119	99	17	350	465	85	94	125	251	107	5	10	17	25	0	181	75	97	36	3	7	3	14	20	5	4	6	35	2	2	63	244	28	566	212	93	166	85	23	7	3	1	13
Phy2462	0	0	1	0	2	1	1	1	3	2	2	0	0	1	1	1	0	0	1	0	0	3	1	2	0	0	0	0	1	0	0	0	0	0	0	0	1	1	1	0	5	0	4	1	1	0	0	0	0
Phy687	2	12	8	7	0	2	3	3	5	15	13	0	3	3	3	4	12	13	9	13	3	19	5	12	9	1	0	2	3	4	0	0	0	2	3	5	16	11	7	12	9	17	12	3	2	1	9	0	5
Phy1943	0	4	2	0	0	0	3	0	0	2	1	0	0	2	0	0	0	0	0	0	0	2	1	6	0	0	2	0	0	1	0	0	0	1	0	0	4	3	2	0	0	4	10	2	1	0	0	0	1
Phy814	1	1	2	2	0	3	3	4	0	1	2	0	2	3	0	0	14	0	0	4	0	3	3	11	3	0	0	0	0	0	1	0	0	0	13	11	11	5	5	1	2	7	0	3	4	7	0	0	5
Phy978	3	2	1	16	27	7	12	3	0	19	35	4	3	10	22	6	0	4	1	2	0	10	7	9	8	0	0	0	0	0	0	0	0	9	0	4	3	13	1	24	6	7	13	7	4	1	0	0	0
Phy1028	0	1	2	1	0	1	3	0	0	5	3	0	3	1	2	0	0	0	0	2	0	1	2	5	1	1	0	0	0	2	0	0	3	0	3	1	1	2	0	2	1	4	1	0	0	0	0	0	3
Phy785	0	4	3	0	0	2	3	2	2	2	4	0	3	2	1	2	2	2	7	1	0	15	0	5	2	4	1	2	1	0	0	8	1	0	4	3	3	9	5	6	2	4	0	4	0	0	3	0	17
Phy2284	1	3	0	2	0	0	0	0	0	0	0	0	0	0	1	1	5	0	0	1	0	2	0	1	0	0	0	0	0	0	0	0	0	0	0	0	0	1	0	3	0	3	0	0	0	0	1	0	0
Phy2478	1	1	2	0	0	0	0	0	0	5	2	0	0	0	1	0	1	0	1	0	0	1	0	2	0	0	0	0	1	0	0	0	0	0	0	0	0	2	0	0	0	0	0	0	0	0	1	0	1
Phy220	53	30	28	92	86	47	89	62	61	159	186	17	24	14	14	18	68	55	87	82	4	104	21	28	18	2	4	17	82	80	9	2	28	10	5	12	78	120	51	90	99	25	19	10	5	3	12	0	22
Phy1682	2	0	1	7	3	3	3	2	2	1	12	1	1	3	0	3	2	0	2	1	0	8	3	3	0	1	0	3	6	3	0	0	0	0	0	0	2	1	0	2	2	0	0	0	0	0	0	0	0
Phy982	0	2	1	2	0	1	0	1	0	1	1	0	1	4	0	0	3	0	3	3	0	2	2	7	1	2	0	0	3	0	0	7	6	9	4	0	0	1	1	3	1	3	0	2	0	0	0	0	7
Phy1944	1	1	0	2	1	0	6	2	0	2	3	0	0	0	0	0	0	0	0	1	0	0	0	0	0	0	0	0	3	2	0	0	0	0	0	0	5	8	4	5	2	0	1	0	0	0	0	0	0
Phy2572	0	0	1	0	0	0	1	0	0	1	0	0	0	1	2	1	1	0	1	0	0	2	0	0	0	0	0	0	0	0	0	0	0	0	1	0	0	0	0	0	0	0	0	0	0	0	0	0	2
Phy1060	5	2	5	8	6	5	4	6	13	13	22	0	3	0	1	2	6	1	10	10	0	7	2	2	3	1	1	1	11	6	0	0	0	0	0	0	3	1	1	11	18	4	0	0	0	0	0	0	1
Phy2488	0	0	2	0	0	1	0	0	1	2	4	0	0	1	3	0	0	0	5	0	0	0	0	0	0	0	0	0	1	2	0	0	0	0	0	0	3	3	0	0	3	1	0	0	0	0	0	0	0
Phy781	4	3	5	5	5	4	6	4	5	5	13	5	2	6	5	12	3	2	2	2	1	19	4	9	9	1	0	0	2	0	0	0	2	6	8	1	12	14	9	22	22	7	10	20	8	7	1	0	3
Phy1037	4	1	2	1	1	1	1	0	3	1	2	1	5	2	2	1	1	0	3	7	1	21	5	6	4	1	8	0	2	4	0	0	1	2	7	2	4	3	4	1	0	1	5	1	1	1	0	0	3
Phy1148	2	0	5	5	1	3	6	5	2	7	10	5	4	2	1	0	6	0	5	4	1	6	1	0	1	0	0	4	1	3	0	0	1	0	0	0	7	7	5	4	14	0	2	0	3	0	0	0	2
Phy2542	1	0	1	1	3	0	4	0	0	0	0	0	1	1	0	0	0	0	0	0	0	2	0	0	3	0	1	0	4	0	0	0	0	0	0	0	7	9	5	0	0	0	0	0	1	0	0	0	1
Phy1821	0	0	1	0	0	0	0	0	0	0	0	0	0	0	0	0	0	0	0	0	0	3	3	5	0	1	0	0	0	0	0	0	1	5	4	10	0	0	1	1	0	10	12	6	9	2	0	0	0
Phy704	5	4	1	4	0	3	3	1	0	1	2	0	0	6	3	7	0	3	0	9	1	14	1	9	5	0	0	11	1	0	0	3	11	0	4	0	2	4	1	3	16	18	6	5	3	0	0	0	9
Phy1528	0	2	4	0	0	3	0	0	1	2	2	0	0	1	0	1	0	0	1	4	0	4	0	6	6	0	0	0	3	1	0	0	3	0	0	0	0	0	0	0	1	2	0	0	1	0	0	0	1
Phy1913	0	0	0	0	0	0	0	0	0	0	0	0	0	0	0	0	0	0	0	0	0	1	0	0	0	0	0	0	0	0	0	0	0	0	0	17	0	0	0	0	0	0	0	0	0	64	0	0	0
Phy2184	0	0	0	0	0	0	0	0	0	0	0	0	0	0	0	0	0	0	0	0	0	0	0	2	0	1	0	0	0	0	0	0	0	7	1	5	0	0	0	0	0	0	0	12	16	5	0	0	0
Phy2711	0	0	0	0	0	0	0	1	0	2	0	0	1	3	1	0	0	0	0	1	0	2	0	2	0	0	0	0	0	1	0	0	1	0	1	0	0	0	0	0	0	0	0	2	0	0	0	0	1
Phy551	5	13	11	4	2	6	7	0	1	10	8	0	11	5	5	4	13	9	7	12	2	18	7	20	9	11	0	9	1	6	0	1	13	2	9	5	1	12	3	7	7	18	10	11	9	0	0	0	6
Phy199	29	38	44	46	16	31	19	23	17	79	76	12	35	41	31	28	26	11	31	47	25	140	65	77	27	41	9	23	20	27	8	10	47	6	63	53	2	23	10	28	28	80	64	60	47	15	23	5	26
Phy2734	0	0	1	1	0	1	1	1	0	0	0	0	0	0	0	1	3	1	0	0	0	0	0	2	2	0	0	0	0	1	0	0	0	0	0	1	0	0	1	0	0	0	0	1	0	1	1	3	1
Phy870	2	3	4	4	3	5	6	1	2	7	6	2	2	3	4	4	2	0	2	11	0	26	5	11	5	4	4	1	4	0	0	1	6	0	4	0	3	6	1	7	2	5	4	6	1	0	3	0	5
Phy875	2	2	2	6	3	6	0	5	4	2	6	0	7	15	5	6	14	4	3	3	1	4	1	10	5	6	0	2	20	8	0	2	0	1	8	5	1	2	0	4	0	7	5	0	0	4	0	0	8
Phy40	129	146	153	335	170	206	145	75	124	280	525	46	116	111	173	263	96	45	99	170	39	775	193	459	234	48	82	77	123	166	40	55	75	345	139	133	409	461	179	655	810	622	428	753	325	348	107	2	102
Phy1344	0	2	7	0	1	0	0	0	0	0	2	0	1	1	2	0	0	0	0	0	0	0	0	1	0	0	0	0	0	0	0	0	0	0	0	0	0	0	0	0	0	0	0	0	0	0	0	46	1
Phy2668	0	0	1	0	0	0	0	0	0	2	2	0	0	0	0	1	0	0	1	1	0	0	0	1	0	0	0	0	1	0	0	0	1	0	2	0	0	0	1	1	0	1	0	1	0	0	0	0	0
Phy1190	1	0	2	3	1	0	0	1	4	0	5	1	0	1	3	1	0	0	0	1	0	2	3	7	1	2	0	0	6	0	0	3	0	0	1	0	1	7	0	3	1	7	5	4	2	0	0	0	3
Phy1351	0	0	0	0	0	0	0	0	0	0	1	0	0	0	0	0	0	0	0	0	0	6	33	1	0	0	0	0	2	0	0	0	5	0	0	0	0	0	0	0	8	12	30	0	0	0	0	0	0
Phy270	7	23	39	25	8	12	16	14	24	23	33	4	19	26	18	12	38	31	32	16	8	61	36	61	20	14	7	28	26	26	1	15	29	2	39	26	16	33	13	12	21	25	33	10	17	5	20	1	21
Phy2345	0	0	0	0	0	0	0	0	0	0	1	0	0	0	0	0	0	0	2	1	0	0	0	2	0	0	0	0	0	0	0	0	0	0	2	0	0	1	0	1	1	0	0	0	0	0	0	0	4
Phy992	1	1	0	0	1	0	1	0	1	5	3	1	1	0	0	3	0	0	0	2	0	5	3	3	6	4	5	0	0	1	0	0	3	0	1	0	2	5	0	2	4	1	1	3	0	1	0	0	13
Phy2469	2	0	0	0	0	0	0	0	0	0	0	0	0	1	0	3	6	1	0	0	0	0	2	1	0	3	0	0	2	0	0	0	0	0	2	3	0	0	0	1	0	1	0	0	0	5	0	0	0
Phy833	5	3	16	13	16	12	2	0	6	3	7	0	6	10	13	7	0	0	0	1	0	6	6	26	4	9	0	1	0	2	0	0	0	0	12	6	1	0	0	0	0	3	12	23	14	0	0	28	0
Phy942	2	7	2	3	1	2	0	5	3	8	9	1	2	3	2	3	1	8	9	1	2	15	3	9	6	4	0	0	0	0	0	0	8	0	8	3	0	2	4	1	1	5	5	2	1	0	1	5	5
Phy30	90	352	379	190	58	147	111	107	108	330	380	44	181	224	130	121	153	176	184	292	105	749	234	467	213	139	36	135	73	153	90	109	258	27	163	111	291	357	156	191	361	442	330	159	82	34	48	1	373
Phy1487	0	0	1	0	1	1	0	0	0	1	1	0	0	0	2	1	1	2	0	0	0	6	1	3	3	3	0	2	5	2	0	8	1	0	2	5	1	0	0	1	0	4	0	3	0	0	0	0	1
Phy2171	0	2	1	3	1	0	0	0	2	2	2	0	2	2	0	1	1	1	4	1	0	3	1	0	0	1	0	0	0	2	0	0	1	0	0	1	0	0	1	0	0	0	0	0	0	0	0	2	4
Phy972	0	2	5	1	1	1	1	5	1	3	5	1	4	3	2	3	6	1	8	8	0	15	8	10	6	5	2	4	7	1	0	0	1	0	7	3	2	7	1	0	3	6	1	4	3	2	2	0	6
Phy1117	1	1	4	0	0	0	2	1	0	0	2	0	1	1	2	0	0	0	0	6	0	1	1	6	1	1	0	0	1	0	0	0	0	0	2	0	0	4	1	2	0	2	2	0	4	0	0	0	9
Phy1326	2	2	2	0	1	0	1	0	1	2	0	0	3	2	2	3	4	0	3	6	0	4	0	6	2	0	10	0	0	0	2	0	0	1	2	0	0	4	0	1	1	2	0	0	0	0	0	0	1
Phy812	3	1	6	3	1	2	3	0	2	6	6	1	3	4	3	4	1	0	2	4	3	17	5	4	8	3	0	4	1	0	0	1	2	1	16	8	5	2	1	3	4	5	1	1	1	1	0	0	5
Phy2737	0	0	1	0	2	0	0	1	0	0	0	0	0	2	0	0	0	0	1	0	0	0	0	1	1	0	0	1	0	0	0	0	0	0	0	0	2	1	0	0	0	0	0	0	0	0	0	0	5
Phy361	12	15	44	14	24	20	31	26	20	11	10	6	12	28	20	17	11	36	15	14	12	25	23	34	17	18	10	14	18	4	10	0	16	0	19	1	14	40	8	3	6	17	9	4	7	1	13	41	21
Phy879	1	0	4	3	0	3	3	3	2	3	5	1	2	3	1	1	4	0	0	2	2	9	9	6	5	3	0	0	1	4	2	2	4	1	4	6	0	0	0	0	2	7	8	0	1	0	0	1	7
Phy1984	1	1	5	0	0	0	0	2	0	0	0	0	0	0	0	1	0	0	1	0	0	0	3	1	1	2	0	0	2	0	0	0	0	0	0	0	0	0	0	0	3	0	0	0	0	2	0	0	2
Phy2451	1	1	1	0	1	1	0	2	6	1	1	1	0	2	0	1	0	0	2	0	0	0	0	0	7	0	0	0	1	0	0	0	0	0	1	1	0	4	1	1	0	0	0	4	0	0	0	0	0
Phy2293	0	2	2	0	0	1	0	0	0	1	2	1	1	0	2	0	0	0	1	1	0	0	1	1	1	4	0	0	2	0	0	0	0	2	0	0	0	0	0	0	0	0	0	0	0	0	0	0	0
Phy2722	0	0	0	0	1	0	0	1	0	1	0	0	0	0	0	1	0	0	0	0	0	1	0	0	0	0	0	0	0	1	0	0	0	0	0	0	0	0	0	0	0	0	1	3	0	0	0	0	0
Phy2424	0	1	2	0	0	0	0	0	0	0	1	0	1	2	0	0	2	0	0	0	0	2	0	1	0	0	0	0	0	0	0	0	2	0	2	8	0	0	0	0	0	1	0	1	0	0	0	2	0
Phy1254	0	0	0	0	0	0	0	0	0	0	0	0	0	0	0	0	0	0	0	0	0	0	0	0	0	0	0	0	0	0	0	0	0	0	6	2	0	0	0	0	0	0	0	29	27	50	0	0	0
Phy1151	0	6	5	3	0	2	0	1	0	3	3	0	2	5	1	3	0	9	1	1	0	6	1	2	2	8	0	4	1	4	0	1	0	0	2	0	3	3	2	0	0	1	0	7	0	0	1	0	5
Phy2670	1	2	0	2	0	1	2	1	1	4	0	0	1	0	1	0	0	0	0	0	0	0	0	3	2	0	0	0	0	0	0	0	0	0	2	1	0	0	0	0	0	0	0	0	0	0	0	0	0
Phy873	1	5	13	4	2	0	0	0	0	0	6	0	4	1	7	7	13	0	0	0	0	5	0	10	3	0	0	0	0	0	0	0	0	1	0	0	0	0	0	0	0	0	0	3	1	0	0	58	1
Phy2225	0	2	0	1	0	1	0	1	1	3	2	0	0	1	2	1	0	1	0	1	0	3	1	1	0	0	0	0	0	0	0	0	1	0	0	0	0	0	0	0	0	0	0	0	0	0	0	0	0
Phy2692	0	2	5	0	3	0	0	0	0	0	1	0	0	1	1	1	0	0	0	0	0	0	0	0	1	0	0	0	0	0	0	0	0	0	1	0	0	0	0	0	0	0	0	0	1	0	0	4	0
Phy350	7	26	18	9	4	1	8	7	12	14	25	0	18	7	7	10	11	5	17	20	9	63	25	14	10	5	6	10	9	9	14	8	27	3	13	3	17	19	9	15	18	24	14	10	5	1	9	0	20
Phy2142	0	0	5	0	0	0	0	0	0	0	0	0	0	1	2	0	0	0	0	0	0	0	0	1	0	0	0	0	0	0	0	0	0	0	8	0	0	0	0	0	0	0	0	0	0	0	0	13	0
Phy314	10	18	18	4	2	7	3	13	9	20	29	2	7	5	9	16	9	15	14	14	5	28	16	27	14	14	16	4	5	7	7	1	12	1	28	13	22	28	20	13	24	24	14	13	5	3	2	0	21
Phy1221	1	2	1	2	0	2	0	3	1	3	2	0	2	5	2	4	0	0	3	1	0	9	1	7	0	1	0	2	4	0	0	0	5	0	4	0	0	0	0	0	1	4	1	1	0	0	0	0	3
Phy2702	1	0	1	3	0	4	0	1	0	2	0	1	1	2	0	1	0	0	0	1	0	5	0	2	4	0	0	0	0	2	0	0	0	0	2	0	0	0	0	0	0	2	0	0	0	0	0	1	0
Phy526	4	9	10	8	5	7	7	9	9	4	17	0	15	17	8	7	17	5	13	9	5	31	17	33	15	6	0	6	3	0	0	3	12	3	7	4	1	7	0	0	2	11	7	19	8	2	0	0	17
Phy2588	0	1	0	1	0	0	0	0	1	0	0	0	0	0	0	0	6	0	0	0	1	2	1	4	0	0	0	0	0	0	0	0	0	0	0	1	0	0	1	0	1	0	0	0	0	0	0	0	0
Phy2495	0	0	0	0	0	0	0	0	0	0	0	0	0	0	1	0	0	0	0	0	0	0	0	3	6	1	0	0	0	0	0	0	0	17	4	7	0	0	0	0	0	0	0	11	1	0	0	0	0
Phy2265	1	0	1	0	0	1	0	0	0	0	2	0	0	0	0	1	0	0	0	5	0	4	0	2	0	0	0	0	0	1	0	0	0	0	0	0	0	1	0	0	0	0	0	1	0	0	0	0	2
Phy1496	1	2	4	1	2	0	0	0	0	0	0	0	0	4	1	2	0	0	0	0	0	0	0	0	0	0	0	0	0	0	0	0	0	0	0	0	0	0	0	0	0	0	0	0	0	0	0	21	1
Phy2115	1	0	2	0	0	0	0	0	0	0	0	0	0	1	0	1	0	0	0	0	0	0	0	0	0	0	0	0	0	0	0	0	0	0	0	0	0	0	0	0	0	0	0	0	0	0	0	14	1
Phy1127	2	4	2	7	3	2	1	0	0	9	6	0	3	5	4	0	0	0	13	1	1	9	5	2	1	4	0	1	0	2	0	4	2	0	0	1	3	4	1	0	0	1	0	1	0	0	0	0	2
Phy1873	1	5	2	1	0	0	0	0	0	1	6	0	4	2	1	0	0	0	0	1	0	1	0	2	0	3	0	0	0	0	0	0	0	0	0	1	0	0	0	0	1	1	1	2	0	0	0	0	1
Phy2540	0	1	3	1	6	0	0	0	3	0	0	0	0	0	1	0	1	0	0	0	0	0	0	1	0	0	0	0	2	0	0	0	0	0	0	2	2	7	0	0	0	4	0	0	0	0	0	0	2
Phy85	44	93	119	83	30	70	55	35	50	112	167	45	57	53	52	83	51	56	45	106	15	500	195	214	84	52	8	33	25	23	13	51	90	69	79	42	55	115	26	120	99	324	141	95	67	12	45	1	102
Phy515	8	13	15	7	4	7	6	1	5	22	18	2	8	10	1	8	10	12	14	18	2	26	15	13	14	0	0	6	7	5	1	0	18	1	6	0	8	25	4	7	12	6	9	5	1	0	0	0	15
Phy1577	0	0	0	0	0	0	0	1	0	1	0	0	0	0	0	0	0	0	0	0	1	1	1	0	0	3	0	0	2	1	0	0	0	0	1	3	0	1	0	1	2	1	0	0	2	0	0	0	2
Phy2056	0	1	0	9	4	2	4	3	1	1	3	0	0	1	2	6	2	0	6	1	0	3	1	2	0	0	0	0	0	0	0	0	0	0	0	0	1	6	0	0	1	1	0	0	0	2	1	0	2
Phy1522	0	2	0	2	2	2	0	0	1	0	1	0	0	1	1	4	0	0	1	2	1	2	0	6	3	0	0	1	0	0	0	0	3	1	2	0	7	3	1	2	0	0	0	0	1	1	0	0	10
Phy566	2	6	5	4	1	4	2	2	12	3	6	0	3	3	4	2	3	2	1	11	0	22	12	13	10	3	0	8	1	8	1	3	8	0	11	5	8	5	2	5	8	14	3	8	8	0	5	0	17
Phy131	23	49	59	42	13	23	29	11	23	38	42	22	46	63	25	39	34	11	18	53	17	155	40	106	57	79	8	9	41	23	21	23	67	6	78	39	20	29	20	26	39	73	25	30	24	7	16	29	81
Phy1491	2	1	1	2	0	4	0	1	0	1	1	0	3	2	4	3	0	2	1	1	0	2	1	2	5	1	0	0	0	0	0	0	0	2	1	4	0	0	0	3	0	2	1	3	10	0	0	0	1
Phy941	0	3	0	4	3	5	4	5	4	4	5	0	0	4	6	1	9	6	6	6	0	8	4	14	4	1	5	3	17	4	1	2	6	0	3	3	1	25	1	1	2	5	0	0	0	2	0	0	5
Phy744	5	2	6	6	14	1	1	4	6	3	4	0	2	8	3	8	12	0	15	3	1	2	3	8	2	5	0	1	15	2	0	0	18	0	9	5	62	59	33	7	3	3	2	4	2	0	0	0	5
Phy1085	2	2	4	1	3	2	0	0	1	3	2	0	2	3	3	0	0	4	3	6	3	13	1	5	6	4	0	0	0	0	2	8	4	0	3	3	0	0	0	2	0	11	6	4	4	0	4	2	3
Phy1961	0	0	0	0	0	0	0	0	0	0	0	0	0	0	0	0	0	0	0	0	0	0	0	0	0	0	0	0	0	0	0	0	0	0	0	0	0	0	0	0	0	0	0	42	9	42	0	0	1
Phy683	0	0	0	1	0	0	0	0	0	0	0	0	0	0	0	0	0	0	0	0	0	229	250	0	3	1	0	0	0	1	0	17	0	0	0	0	0	1	0	0	0	1	1	2	0	0	0	0	0
Phy2359	0	1	0	1	0	0	0	0	0	0	1	0	0	1	0	1	0	3	0	3	0	1	0	0	1	0	0	0	0	0	0	0	0	0	0	0	0	2	1	0	0	1	1	0	0	0	0	0	1
Phy1852	1	4	1	0	2	0	0	0	1	0	1	0	0	2	0	1	0	0	0	1	0	2	0	4	0	0	1	0	0	0	0	0	2	0	1	0	0	1	0	0	0	0	0	0	2	0	0	0	2
Phy2687	0	1	0	0	0	0	0	0	0	0	0	0	0	0	0	1	0	0	0	0	0	0	0	1	0	0	0	0	0	0	0	0	0	0	0	0	0	0	0	0	0	1	0	0	2	0	0	0	1
Phy1479	1	1	3	4	1	1	0	0	3	1	1	0	1	1	0	0	4	0	1	0	0	3	3	6	1	0	0	0	0	0	0	1	0	1	1	2	0	0	0	0	1	5	2	0	0	0	0	1	3
Phy275	12	25	49	24	14	29	11	9	16	34	30	3	23	44	22	27	30	5	29	30	6	108	37	83	28	23	13	1	29	14	5	12	47	3	23	13	22	44	22	28	33	69	36	18	8	5	8	0	23
Phy151	22	88	74	50	18	26	23	32	28	67	72	10	31	42	23	53	32	26	30	52	12	129	43	143	56	53	25	22	33	19	10	16	29	4	50	23	24	58	20	32	25	42	47	36	18	13	18	1	72
Phy2515	1	0	0	0	0	0	0	0	4	0	0	0	0	1	0	0	0	0	0	0	0	1	0	0	0	0	0	0	0	0	0	0	1	0	0	0	0	0	0	0	0	0	0	0	0	0	0	0	0
Phy1974	0	0	0	0	2	3	0	0	2	2	1	0	3	1	0	0	0	0	0	2	0	2	0	0	1	1	0	0	0	0	0	0	0	0	1	2	0	1	0	0	0	0	0	0	0	0	5	0	1
Phy615	1	7	13	5	7	6	4	2	8	13	9	3	3	10	6	8	2	3	1	4	1	22	9	27	12	2	0	0	0	5	2	1	5	0	12	8	2	2	0	2	3	10	6	6	4	0	0	12	6
Phy2070	0	3	0	1	0	0	0	2	0	0	3	0	0	2	0	0	0	0	2	0	0	1	0	0	0	1	0	0	0	0	0	0	3	0	4	0	0	0	0	2	0	1	2	1	0	0	0	1	0
Phy677	7	9	9	4	11	10	3	3	1	9	11	0	6	13	11	3	0	0	1	7	1	4	1	14	7	4	2	1	1	3	0	1	1	3	14	0	5	4	1	2	2	0	1	3	0	0	4	0	35
Phy658	7	5	3	10	3	5	3	5	3	9	8	2	7	11	6	4	7	0	3	14	7	32	9	18	4	5	6	7	10	8	1	2	6	1	10	3	18	18	3	5	12	19	6	4	2	0	6	0	7
Phy1633	4	1	1	4	2	0	2	1	2	2	3	3	2	5	1	0	0	0	0	9	0	16	3	0	0	0	0	0	1	0	0	0	1	1	2	0	0	1	0	0	3	1	2	0	4	0	0	0	0
Phy2550	0	0	1	0	1	1	0	0	0	0	0	0	0	2	1	1	0	0	0	0	0	1	0	1	0	1	0	0	0	0	0	0	0	0	0	0	0	0	0	0	0	0	0	0	0	0	0	7	2
Phy2731	0	1	2	0	0	0	0	0	0	0	0	0	1	0	0	0	0	0	0	0	0	1	0	0	0	0	0	0	0	0	0	0	0	0	1	0	0	0	0	0	0	1	0	1	0	0	0	1	0
Phy2127	2	0	0	7	6	3	1	0	0	1	6	0	2	0	2	4	0	0	0	1	0	2	3	3	1	0	0	0	0	0	0	0	0	2	0	0	5	5	2	3	6	0	0	0	0	0	5	0	0
Phy1724	1	0	2	3	1	0	0	0	0	0	1	2	3	0	1	1	2	0	1	0	1	2	1	2	3	3	0	0	0	3	0	0	0	0	2	8	0	0	0	0	0	1	3	0	0	0	0	0	2
Phy871	0	0	0	0	0	0	0	0	0	0	0	0	0	0	0	2	0	0	0	0	0	5	1	96	54	9	0	0	0	1	0	0	0	58	16	8	0	0	0	0	0	0	0	31	24	11	0	0	0
Phy923	2	0	2	4	3	3	1	0	5	9	12	0	5	0	0	0	7	7	2	4	0	36	7	6	3	0	0	6	0	0	1	7	0	5	0	0	4	8	0	5	2	22	6	1	0	0	0	0	2
Phy994	0	1	8	2	12	3	3	4	2	1	2	0	0	4	8	9	2	0	3	0	0	4	0	7	2	0	0	1	2	1	0	4	0	1	4	1	12	31	10	0	0	2	0	1	0	0	2	0	18
Phy2076	0	1	1	0	1	1	0	0	0	2	0	0	0	4	3	1	0	0	0	0	0	2	0	0	2	0	0	0	0	0	0	0	0	0	0	0	0	0	0	0	0	0	0	0	0	0	0	0	4
Phy2514	0	1	0	0	0	0	0	1	0	2	0	0	0	1	0	0	0	0	0	0	0	3	0	2	0	0	0	0	1	0	0	0	0	0	0	3	0	0	0	0	1	1	0	2	1	0	0	0	1
Phy868	0	0	0	0	0	1	0	0	0	0	0	0	0	0	0	0	0	0	0	0	0	0	1	0	0	0	0	0	0	0	0	0	7	0	9	10	0	0	0	0	0	0	1	141	17	86	0	0	2
Phy2034	0	0	0	7	0	0	0	0	0	2	0	0	0	0	0	0	0	2	0	0	0	0	1	0	0	0	0	0	0	1	0	0	3	0	0	0	0	0	0	0	1	0	0	4	0	0	0	0	1
Phy2783	0	0	0	0	0	0	0	0	0	0	0	3	0	0	0	0	0	0	2	0	0	0	0	0	0	1	0	10	0	0	1	0	0	0	0	0	0	2	1	0	0	2	0	0	0	0	0	0	0
Phy1247	0	4	5	2	0	0	0	0	0	3	0	2	6	2	1	1	0	0	0	3	0	1	2	13	0	0	0	0	0	0	0	0	0	4	0	0	2	0	0	0	0	0	0	0	0	0	0	28	0
Phy1404	2	3	13	4	4	4	0	0	0	7	4	0	5	4	2	5	0	0	0	0	0	4	3	12	0	1	0	0	0	0	0	0	0	0	0	2	1	0	0	0	2	0	0	0	0	0	0	28	0
Phy1435	8	0	6	3	8	13	2	3	0	3	2	0	4	2	1	3	1	0	2	0	0	6	0	3	4	0	0	2	3	0	0	0	0	0	2	8	0	0	1	1	1	1	0	0	0	0	0	21	0
Phy2161	0	2	10	1	2	1	0	0	0	0	2	0	1	6	2	2	0	0	0	0	0	0	1	0	0	0	0	0	0	0	0	0	4	0	1	0	0	0	0	0	0	0	0	0	0	0	0	23	0
Phy433	28	11	19	59	60	59	48	14	34	32	17	7	9	20	14	16	24	15	31	16	0	44	20	27	13	8	12	2	24	15	0	0	11	1	14	11	23	47	9	4	7	2	3	3	8	0	7	0	14
Phy877	10	6	9	4	14	11	16	12	9	7	12	0	5	3	1	3	5	5	14	7	0	8	1	12	8	1	1	0	12	2	0	3	1	0	3	0	15	13	2	0	0	0	1	1	1	0	0	0	1
Phy1450	1	0	0	0	0	0	0	0	0	1	5	0	0	0	0	0	0	0	0	1	0	3	0	0	0	0	0	0	1	0	0	0	0	0	0	0	0	0	0	12	18	15	57	0	0	0	0	0	0
Phy991	2	0	1	2	2	2	3	2	2	1	13	0	0	1	0	0	0	1	3	9	0	10	4	2	0	3	2	1	2	3	0	1	0	0	0	2	5	3	2	4	14	0	0	0	0	0	0	0	15
Phy1463	3	2	2	1	4	6	3	0	0	4	9	1	1	2	1	1	0	0	0	0	0	1	0	4	0	0	1	0	1	4	0	0	0	0	1	1	2	3	2	19	20	0	0	2	0	0	0	0	0
Phy1692	2	4	5	0	2	5	1	0	0	0	2	0	3	1	2	0	0	0	1	0	3	0	0	2	0	3	0	1	0	0	0	0	0	0	1	1	1	2	0	0	0	0	0	1	0	0	0	2	1
Phy291	31	69	55	27	24	15	19	27	19	29	55	7	19	23	20	26	25	17	18	25	3	64	34	52	23	17	16	10	11	9	3	3	27	6	14	2	26	24	18	22	35	14	8	11	3	2	26	0	21
Phy847	6	3	1	14	28	21	11	14	22	7	6	2	3	7	9	4	6	13	9	1	1	16	2	14	9	12	1	5	2	2	0	0	10	0	0	5	10	15	12	1	0	2	1	1	1	0	3	0	3
Phy2154	4	0	0	3	0	0	3	0	0	4	6	1	0	0	0	0	0	0	0	0	0	1	1	0	0	0	0	0	1	2	0	0	3	0	0	0	3	8	1	12	8	2	6	1	0	0	0	0	0
Phy908	11	0	9	17	12	8	21	14	25	4	3	3	4	4	6	4	8	6	14	10	0	17	3	8	0	0	1	1	11	5	0	0	0	0	2	4	0	13	1	1	0	2	1	1	0	0	0	0	3
Phy1556	2	1	3	2	0	3	0	1	1	2	0	0	2	1	1	1	3	0	2	1	0	1	0	5	0	3	0	0	0	0	0	0	0	0	1	5	1	2	1	0	0	0	0	0	0	0	0	5	0
Phy53	387	123	124	215	386	420	332	221	188	452	1147	29	74	141	99	109	121	118	174	343	51	254	100	224	94	76	37	42	154	263	67	30	86	23	99	61	274	362	195	1310	2276	66	85	28	13	19	32	0	39
Phy675	0	0	0	0	0	0	0	0	0	0	0	0	1	0	0	0	0	0	0	2	4	2	0	0	0	0	0	0	0	0	0	13	7	0	0	0	0	1	0	4	19	166	250	1	1	87	1	0	0
Phy755	11	2	9	17	30	16	3	8	2	8	4	0	7	17	16	15	9	1	4	6	3	14	7	17	11	1	3	4	8	6	0	0	5	2	8	5	1	1	3	2	0	2	0	0	1	1	3	0	2
Phy916	9	10	8	5	30	15	13	21	7	9	10	3	2	11	5	7	3	1	9	1	0	7	2	9	6	2	5	3	14	1	0	3	0	0	6	3	0	6	5	0	0	1	1	2	0	0	2	0	3
Phy918	4	4	2	5	12	10	12	2	3	11	20	0	1	5	2	2	0	1	5	6	0	4	1	5	3	1	0	0	6	4	0	2	0	0	3	1	5	4	4	28	75	3	2	1	0	3	2	0	0
Phy2518	1	0	1	1	5	4	0	0	0	0	0	0	3	0	1	0	0	0	1	0	5	2	0	2	1	1	0	0	0	0	0	0	0	0	2	0	5	9	3	0	0	0	0	0	0	0	0	0	0
Phy1912	0	0	0	2	9	4	12	17	3	0	0	0	0	1	1	0	10	3	11	0	0	0	0	0	0	0	0	0	3	0	0	0	0	0	0	0	0	0	0	0	0	0	0	0	0	0	3	0	2
Phy2723	2	2	2	0	0	1	1	5	0	1	2	0	0	0	1	0	0	0	1	0	0	0	2	1	0	0	0	0	0	1	1	0	0	0	0	0	0	10	2	0	0	0	0	0	0	0	0	0	1
Phy2114	1	1	0	1	0	0	5	0	1	0	0	0	1	0	1	1	2	0	2	0	0	3	0	6	0	0	0	0	0	0	0	0	7	0	1	0	0	0	0	0	6	0	0	0	0	0	0	0	0
Phy1035	3	6	3	16	4	11	1	8	5	8	9	0	8	2	0	4	0	4	4	1	0	15	4	11	2	3	6	0	3	0	0	0	2	1	6	5	7	14	7	0	0	2	0	2	0	0	3	0	1
Phy2158	2	1	2	0	3	1	0	0	0	1	4	0	4	2	4	2	0	0	1	0	2	8	1	6	5	0	0	0	0	0	0	0	1	0	3	0	0	1	0	0	0	0	0	8	0	0	0	1	0
Phy1422	2	1	4	1	2	7	1	0	0	2	0	4	2	6	6	4	0	0	0	4	1	4	5	14	6	4	0	0	0	8	0	2	0	9	12	2	0	0	0	0	5	0	5	6	2	2	0	0	0
Phy2180	1	2	4	2	2	2	0	0	0	1	4	0	5	2	2	4	0	0	0	2	0	3	1	5	6	3	0	0	0	1	0	1	0	0	0	6	0	0	0	0	0	0	0	0	0	0	0	0	0
Phy2100	3	0	4	4	1	1	0	0	2	5	3	0	5	3	1	3	0	0	0	0	3	2	2	2	3	0	0	0	0	0	0	0	1	0	7	0	0	0	0	1	0	0	5	0	0	0	0	1	0
Phy1329	3	2	7	5	3	8	0	2	0	10	7	0	8	8	4	4	1	0	0	7	0	6	6	10	8	3	0	0	1	4	0	0	0	0	13	1	0	0	0	0	0	3	0	0	0	0	1	0	0
Phy1226	4	2	7	14	5	6	0	0	1	5	3	0	10	13	8	11	2	0	0	3	4	10	3	11	11	13	0	5	0	1	5	2	2	1	4	4	1	3	0	0	0	1	1	0	0	0	0	0	0
Phy1497	0	2	9	3	1	3	0	0	0	4	6	0	9	9	2	4	0	0	6	0	5	8	6	3	5	5	0	0	0	8	0	0	14	0	4	0	0	0	0	1	1	1	0	0	1	0	0	0	0
Phy1643	0	5	5	5	1	9	0	0	0	2	4	0	5	8	6	4	0	0	0	1	1	5	1	9	2	1	0	0	0	2	0	0	0	3	7	3	0	0	0	1	0	0	0	3	0	0	0	0	0
Phy2710	0	0	1	3	1	1	0	0	0	0	0	0	1	4	2	2	0	0	0	1	0	10	0	0	7	4	4	0	0	0	0	0	2	0	0	0	0	0	0	0	0	0	0	0	0	0	0	0	0
Phy1890	1	1	3	6	1	2	1	0	0	1	2	0	5	6	2	4	0	0	0	0	5	5	1	5	7	0	0	0	0	0	0	0	1	0	15	5	0	0	0	0	0	0	0	0	0	0	0	0	0
Phy1420	0	3	9	7	1	8	0	2	0	1	6	0	5	6	7	5	0	0	4	1	0	6	1	3	4	3	0	0	0	1	2	0	3	1	8	0	2	0	0	0	0	1	0	0	2	0	5	0	0
Phy1562	3	0	2	0	4	2	0	0	0	5	4	0	3	6	2	6	0	0	0	0	1	3	4	3	2	3	0	0	0	1	0	0	2	0	2	4	3	3	3	4	0	8	0	0	0	0	0	0	0
Phy2061	1	1	2	3	2	1	0	0	0	1	1	0	6	9	4	2	4	0	0	0	1	8	2	10	2	2	0	0	0	1	0	0	2	0	3	0	0	0	0	0	0	0	2	0	0	0	0	0	0
Phy2132	1	3	3	0	1	0	0	0	0	3	0	0	1	4	3	1	0	0	0	4	2	2	0	1	0	1	1	2	0	2	0	0	4	0	0	0	0	0	0	4	1	1	1	0	0	0	0	0	0
Phy2145	1	3	6	5	2	1	0	0	0	7	2	0	3	2	2	1	0	0	0	1	4	4	0	6	0	5	0	0	1	0	0	0	7	0	4	0	0	0	0	0	2	2	0	0	0	0	2	0	0
Phy2405	1	0	3	0	0	0	0	2	0	0	3	1	0	0	1	1	1	0	0	0	0	0	0	0	0	0	0	0	0	0	0	0	0	0	0	0	0	0	0	0	0	0	1	5	0	0	2	24	1
Phy173	26	39	55	27	16	38	30	27	34	39	31	6	36	49	20	25	70	45	101	30	8	104	21	85	19	12	44	55	63	31	12	10	7	4	23	20	58	125	54	31	14	23	11	24	11	2	35	0	65
Phy530	21	2	8	7	12	3	24	27	21	10	3	1	1	0	2	3	20	2	31	9	0	26	0	0	7	1	1	5	14	4	0	0	0	0	0	0	30	136	15	2	0	12	0	3	0	0	9	55	12
Phy2760	0	0	1	0	0	0	1	0	0	1	0	0	0	0	0	0	0	0	1	0	0	1	1	0	0	0	0	0	0	0	0	2	0	0	0	0	0	0	0	0	2	0	0	0	0	0	0	3	0
Phy18	366	421	1059	331	225	148	181	268	259	777	412	152	405	318	193	234	510	44	572	425	250	1217	181	337	200	137	121	107	573	421	22	143	155	23	156	73	343	593	236	390	40	482	109	108	72	45	371	5	253
Phy140	123	20	41	232	306	118	141	111	77	232	257	83	46	60	109	72	50	42	129	49	21	99	21	32	10	6	12	17	89	58	2	2	6	10	7	3	109	327	74	130	26	20	17	24	10	2	14	0	27
Phy232	59	14	40	47	98	19	30	37	57	75	55	20	27	39	55	70	25	12	52	30	7	88	38	56	30	26	6	2	29	30	3	7	20	1	45	3	49	69	13	25	11	28	33	23	12	5	11	0	23
Phy2325	0	1	0	0	1	0	0	0	0	0	0	0	0	0	1	0	0	0	0	0	0	0	0	0	0	0	0	0	0	0	0	0	0	0	0	0	0	0	0	0	0	0	0	0	0	0	0	32	0
Phy2531	0	1	1	0	0	0	0	2	0	0	0	0	0	0	1	1	0	0	0	0	0	0	0	0	0	2	0	0	0	0	0	0	0	0	0	0	0	0	0	0	0	0	0	0	0	0	0	17	0
Phy520	6	10	20	7	7	2	6	7	5	27	11	2	12	7	3	6	11	2	13	10	6	24	5	7	8	8	6	4	17	11	0	8	4	0	3	2	11	9	6	13	0	10	2	6	2	1	10	0	4
Phy2360	0	0	0	0	1	0	1	0	0	1	1	0	1	0	0	1	1	1	2	0	0	2	0	0	0	0	0	0	3	1	0	0	1	0	0	0	1	3	0	1	0	0	0	0	1	0	0	0	1
Phy407	15	25	68	21	22	6	3	4	1	39	48	15	36	18	13	9	13	0	18	15	23	68	39	18	12	12	3	0	19	27	9	8	12	1	13	0	10	7	8	8	8	25	13	0	2	0	8	0	1
Phy1926	1	0	0	2	6	0	0	5	2	0	0	0	0	0	0	3	0	0	0	0	0	0	1	2	0	0	0	0	0	7	0	0	0	0	0	0	4	3	1	1	3	0	0	0	0	0	0	0	1
Phy186	22	22	71	33	57	16	56	54	41	65	24	9	38	50	42	30	26	20	79	34	22	101	25	60	23	35	3	10	70	58	12	9	22	6	40	23	35	67	30	27	16	44	30	9	14	2	66	0	55
Phy919	15	0	3	4	3	2	8	10	6	22	14	0	1	0	0	0	2	0	8	2	1	5	1	0	0	0	2	0	10	2	0	0	0	0	0	0	2	18	2	22	4	1	1	1	0	0	5	0	2
Phy1475	2	2	4	1	1	3	0	0	2	1	8	0	0	0	4	2	0	0	4	1	0	2	0	6	4	0	0	2	4	0	0	0	1	0	0	1	0	1	1	1	1	0	0	3	2	0	0	0	0
Phy2010	0	0	0	0	0	0	6	4	1	0	0	0	0	0	0	0	2	1	3	0	0	0	0	0	0	0	0	0	3	0	0	0	0	0	0	0	11	38	4	0	0	0	0	0	0	0	0	6	0
Phy1467	0	0	3	0	0	0	5	5	2	0	0	0	0	0	0	1	0	0	8	0	0	0	0	0	0	0	0	0	1	3	0	0	0	0	0	0	3	6	0	0	0	0	0	0	0	0	4	37	1
Phy1774	0	0	0	0	0	0	1	0	0	1	0	0	0	0	1	0	0	0	0	1	1	1	0	0	0	0	0	0	0	0	0	0	0	0	0	0	0	0	1	0	0	0	0	0	1	0	0	0	1
Phy1378	0	0	0	0	0	0	0	0	0	0	2	0	2	0	0	0	0	0	0	0	0	0	1	1	0	0	0	4	0	0	0	0	0	0	1	0	0	0	1	0	0	0	0	0	0	0	0	3	0
Phy1564	0	1	2	0	0	0	0	0	0	0	0	0	0	0	0	2	0	0	0	0	0	0	0	0	0	0	0	0	0	0	0	0	0	0	0	0	0	0	0	0	0	0	0	0	0	0	0	7	2
Phy2524	1	0	0	0	0	0	0	0	0	0	0	0	0	0	0	0	0	0	1	0	0	0	0	4	0	2	0	0	0	0	0	0	0	0	0	0	0	0	0	0	0	0	0	0	0	0	0	6	1
Phy1578	1	0	1	2	0	1	0	0	0	1	0	0	0	0	0	0	0	0	0	0	0	0	0	0	0	0	0	0	0	0	0	0	0	0	1	0	0	0	0	0	0	0	0	0	0	0	0	9	2
Phy2275	0	0	0	0	0	0	0	0	0	0	0	0	0	0	0	0	0	0	0	0	0	0	0	0	1	0	0	0	0	0	0	2	0	0	1	0	0	0	0	0	0	0	0	0	0	0	0	1	2
Phy1157	0	0	2	0	0	0	0	0	0	0	0	0	0	0	0	0	6	0	0	0	0	0	0	4	2	0	0	0	0	0	0	0	0	1	5	0	0	0	0	0	0	0	0	0	0	0	0	18	1
Phy472	4	10	20	14	4	8	19	9	9	14	17	5	4	2	1	2	18	13	5	10	0	22	11	8	4	1	1	18	8	6	0	10	1	0	2	0	4	14	5	11	5	19	11	1	0	0	1	0	3
Phy2680	1	1	1	1	2	0	0	0	0	0	0	0	0	2	3	1	0	0	0	0	2	0	0	7	1	3	0	0	0	1	0	0	0	0	0	1	0	0	0	1	0	0	0	0	0	0	0	0	0
Phy1538	1	0	0	1	0	1	2	0	2	0	0	0	0	1	0	0	0	0	0	1	0	0	0	1	0	0	0	0	0	1	0	0	0	0	1	0	0	0	0	0	0	0	0	0	0	0	0	4	4
Phy2489	0	1	0	0	0	1	0	3	0	2	1	0	1	4	0	0	0	0	0	0	0	0	0	0	0	0	0	0	0	0	0	0	0	0	0	0	0	0	0	0	0	0	0	0	0	0	0	0	0
Phy1708	3	2	1	1	0	2	2	0	0	4	2	0	0	0	0	3	2	1	1	3	0	1	0	0	0	0	1	0	0	0	0	0	0	0	1	0	4	0	0	1	2	0	0	0	0	0	0	0	2
Phy1997	0	0	0	0	0	1	0	0	0	0	0	0	0	0	0	0	0	0	1	0	0	4	0	1	0	1	0	0	0	0	0	0	1	0	0	0	0	0	0	1	0	0	0	0	0	0	0	1	1
Phy1408	2	1	0	0	0	0	0	1	0	0	0	0	0	0	0	0	0	0	0	1	0	1	0	0	0	0	0	0	1	0	0	0	0	0	2	0	0	0	0	0	0	0	0	0	0	0	0	1	2
Phy1406	1	0	0	1	0	2	0	0	0	0	1	0	1	0	1	0	0	0	0	0	0	2	0	2	0	2	0	1	0	0	0	1	0	0	0	0	0	0	0	0	0	0	0	0	0	0	0	2	7
Phy1539	0	0	2	0	0	2	0	0	0	0	0	0	0	0	0	0	0	0	0	0	0	0	1	0	0	0	0	0	0	5	0	0	0	0	0	0	0	0	0	0	0	0	0	0	0	3	0	12	0
Phy733	0	5	4	3	0	1	0	6	0	7	0	1	2	7	4	3	0	0	0	3	0	11	1	9	1	2	0	0	0	0	0	0	2	0	6	0	0	2	1	0	2	1	0	3	0	0	3	23	4
Phy1851	1	0	1	1	0	1	1	0	0	2	0	0	0	0	0	2	0	0	0	0	1	0	0	1	0	0	0	0	0	0	0	0	8	0	0	0	0	0	0	0	0	2	0	0	0	0	0	4	0
Phy2261	1	4	0	0	0	0	0	10	0	0	0	0	0	1	0	0	1	0	0	0	0	2	0	2	1	0	0	0	0	0	0	0	0	0	0	0	0	0	0	0	0	0	0	0	0	0	1	0	0
Phy1030	1	1	7	3	0	0	0	3	0	7	1	0	2	2	0	1	0	0	1	0	0	3	2	0	0	0	0	0	0	0	0	0	0	0	2	0	0	0	0	0	0	0	0	1	0	0	2	1	1
Phy1610	0	0	0	0	0	0	0	0	1	0	3	0	0	0	0	1	0	0	0	0	0	0	0	0	0	0	0	0	0	0	0	0	0	0	0	0	0	0	0	0	0	0	0	0	0	0	0	4	4
Phy1705	1	0	2	0	0	0	0	0	0	0	1	0	0	0	0	0	2	0	0	0	0	0	2	2	0	0	0	0	0	0	0	0	0	0	0	0	0	0	0	0	0	0	0	0	0	0	0	0	0
Phy2525	1	0	0	0	0	6	0	0	1	0	0	0	0	0	0	0	0	0	0	0	0	1	1	0	0	0	0	0	0	0	0	0	0	0	0	0	0	0	0	0	0	0	0	0	0	0	0	0	0
Phy1817	0	0	0	0	0	0	0	0	0	1	0	0	0	0	0	0	0	0	0	1	0	0	0	0	0	0	0	0	0	0	0	0	0	0	0	0	0	0	0	0	0	0	0	0	0	0	0	3	2
Phy473	2	11	5	2	1	5	9	0	0	0	11	2	6	15	5	5	0	0	1	7	0	12	5	6	12	4	1	0	0	3	0	0	0	0	0	0	0	0	0	0	0	2	0	0	0	1	1	31	12
Phy703	2	3	4	3	0	1	2	0	0	0	3	0	1	1	1	1	5	1	0	0	0	2	2	3	0	5	0	0	0	0	0	0	2	4	4	8	1	0	0	0	0	5	2	0	0	0	0	5	6
Phy391	0	4	2	2	0	1	4	1	1	0	2	0	9	0	1	0	0	0	0	3	1	1	3	11	1	2	2	0	0	0	0	0	0	0	5	0	1	1	2	1	0	0	0	0	1	0	0	8	26
Phy2043	0	0	0	0	0	2	0	0	0	0	0	0	0	0	0	1	1	0	0	2	0	0	0	0	0	0	0	0	0	0	0	0	0	0	0	0	0	0	0	0	0	0	0	0	0	0	0	3	1
Phy1713	1	3	1	0	0	1	0	0	3	1	0	0	0	0	0	1	5	0	0	0	0	1	3	2	0	0	5	0	0	0	0	0	6	0	1	0	0	2	0	0	0	0	1	0	0	0	0	1	1
Phy432	0	4	4	4	0	4	1	5	3	3	1	0	1	4	4	1	1	3	5	8	0	5	1	2	6	3	3	0	1	0	0	1	7	0	2	0	1	1	0	2	0	3	0	0	0	1	0	10	16
Phy2249	2	0	2	3	1	0	0	0	0	3	4	0	0	2	1	2	0	0	0	1	0	5	0	8	2	0	0	0	0	0	0	0	0	0	0	0	0	0	0	0	0	0	0	0	0	0	0	3	0
Phy872	1	5	5	3	3	1	7	5	19	1	0	0	1	1	2	0	5	1	4	4	0	4	0	0	2	2	0	7	4	0	0	23	0	3	3	0	0	0	0	0	2	0	0	1	0	0	5	0	3
Phy1105	0	1	3	1	0	0	1	0	0	1	2	0	1	0	0	3	0	0	0	0	0	0	1	4	0	1	0	0	0	2	0	0	0	0	6	2	0	0	0	1	0	0	0	0	0	0	0	1	0
Phy1300	0	1	0	0	0	0	0	0	1	0	0	0	1	0	0	0	0	0	1	0	0	1	1	0	0	0	0	0	0	0	0	10	0	0	0	0	0	0	0	0	0	0	0	0	0	0	13	0	1
Phy748	0	1	3	1	0	1	0	1	1	0	0	0	4	2	1	0	0	0	1	0	0	0	0	1	3	0	5	0	0	0	0	0	4	0	1	1	0	1	0	0	0	0	0	0	0	0	0	3	6
Phy1699	0	0	0	0	0	0	0	0	0	0	0	0	0	1	0	0	0	0	0	0	0	0	0	1	0	0	0	0	0	0	0	0	0	0	0	0	0	0	0	0	0	0	0	0	0	0	0	15	0
Phy1775	0	0	0	0	0	0	0	0	0	0	0	0	1	0	1	0	0	0	0	0	0	0	0	0	0	0	0	0	0	0	0	0	0	0	0	0	0	0	0	0	0	0	0	0	0	0	0	0	1
Phy2219	0	0	1	0	0	0	2	0	0	0	0	0	0	0	0	1	0	0	0	0	0	2	1	3	0	0	0	0	0	0	0	0	0	0	2	0	0	0	0	0	0	0	0	0	0	0	1	0	0
Phy976	0	3	1	0	0	0	3	1	0	1	1	0	2	3	2	3	0	0	0	0	0	2	0	5	0	0	0	0	0	0	0	1	0	0	2	0	2	0	0	0	0	0	0	0	0	0	0	4	1
Phy2423	0	0	0	0	0	0	0	0	0	0	0	0	0	0	0	0	0	0	0	0	0	0	0	1	0	0	0	0	0	0	0	0	0	0	1	0	0	0	0	0	0	0	0	0	0	0	0	0	0
Phy2678	2	1	1	0	0	0	0	0	0	1	1	0	1	3	2	0	1	3	2	0	0	0	0	0	1	0	0	3	0	0	0	0	0	0	0	0	0	0	0	0	0	0	0	0	0	0	0	0	0
Phy1383	3	4	5	0	0	0	4	8	2	1	4	0	0	0	0	0	1	9	2	8	0	13	1	1	0	0	2	10	0	0	0	0	3	0	3	0	0	5	1	0	0	3	0	0	0	0	0	0	0
Phy1868	0	0	0	0	0	1	0	0	0	0	0	0	0	1	0	0	0	0	0	0	1	0	0	0	1	0	0	0	0	0	0	0	0	0	0	0	0	0	0	0	0	0	0	0	1	0	0	5	1
Phy540	1	0	0	4	0	0	0	7	0	4	1	0	1	6	5	3	0	0	0	2	0	10	3	3	2	0	0	0	2	0	0	7	0	0	1	5	0	0	0	0	1	0	0	0	2	1	0	24	7
Phy248	28	73	47	12	6	17	22	28	27	40	65	4	9	9	7	5	35	44	32	39	1	56	16	15	7	4	13	28	10	4	7	2	7	1	4	0	37	56	17	32	33	20	1	5	0	0	11	0	23
Phy1811	1	3	3	1	0	3	0	0	0	3	0	2	1	4	1	0	1	0	1	1	0	3	4	2	1	1	0	0	0	0	0	0	11	1	2	6	1	0	0	0	0	1	0	2	0	0	0	2	0
Phy652	7	7	19	7	7	12	0	3	0	11	15	0	13	12	10	10	5	0	1	13	6	27	13	13	13	16	1	0	4	2	1	0	0	4	16	8	2	1	0	0	5	5	0	3	2	3	1	14	6
Phy2292	6	0	7	1	1	1	0	1	0	0	1	0	1	0	0	0	0	0	0	0	0	1	2	6	0	0	0	0	0	0	0	0	6	0	0	0	0	0	0	0	0	1	0	7	0	0	0	0	1
Phy307	8	10	76	29	9	51	5	61	73	28	7	12	4	3	12	12	63	30	67	17	3	100	4	38	7	5	25	59	142	9	0	23	0	10	9	5	41	94	55	8	1	5	0	1	1	6	3	3	4
Phy1192	1	2	13	2	2	5	3	3	2	2	1	0	1	3	2	3	4	2	3	1	0	14	3	15	5	1	0	0	0	5	0	4	2	2	2	0	0	0	0	21	0	2	0	2	0	0	0	3	0
Phy1416	0	0	0	1	1	2	1	62	0	0	0	0	0	0	0	1	0	0	1	0	1	0	0	1	2	0	0	0	0	0	0	0	0	1	1	0	0	2	0	0	0	0	0	0	0	0	0	0	0
Phy2401	0	1	2	0	0	0	0	0	1	0	2	0	1	0	1	1	0	0	0	1	16	7	1	1	0	0	0	0	1	0	0	0	0	0	4	3	1	0	0	1	0	2	0	0	0	0	5	1	4
Phy606	9	11	11	18	14	18	3	5	4	11	8	4	4	13	9	8	1	0	2	4	0	24	15	33	12	6	0	0	4	1	0	0	5	0	12	16	4	4	1	1	0	13	6	2	0	2	7	11	9
Phy620	9	5	20	16	8	17	8	7	1	7	10	5	7	17	7	13	0	2	9	10	6	19	16	27	13	11	5	1	1	7	0	0	16	6	8	11	1	3	4	3	0	5	3	7	4	6	3	23	5
Phy672	9	9	25	7	4	6	3	2	3	13	9	6	8	10	14	8	3	6	6	6	14	15	6	19	8	4	0	1	2	2	0	6	1	2	6	7	1	4	1	1	1	8	4	3	1	0	0	11	4
Phy257	22	24	53	22	8	27	12	17	8	20	31	4	36	55	29	30	12	12	13	26	2	69	59	98	42	35	2	6	20	9	4	21	28	7	41	27	6	8	9	5	6	14	8	12	12	3	18	53	37
Phy1002	0	0	0	1	0	0	0	0	0	0	0	0	0	0	0	0	28	0	0	0	0	0	1	0	0	0	5	27	19	0	0	0	0	0	0	0	11	10	9	1	2	9	1	0	0	0	0	0	0
Phy570	11	10	24	17	5	35	4	1	4	10	12	10	9	21	14	13	0	1	5	5	0	21	4	51	17	6	0	1	2	0	0	0	20	4	15	12	2	3	0	2	4	4	0	5	1	1	12	33	4
Phy721	6	9	13	17	11	11	1	3	4	3	14	0	14	19	11	22	7	8	5	4	1	15	9	32	9	6	0	0	0	2	0	1	8	4	6	12	2	7	0	0	1	1	1	2	0	1	1	17	4
Phy1245	0	0	0	0	0	0	0	0	0	0	0	0	0	0	0	0	0	0	0	0	0	0	0	0	0	0	0	0	0	0	0	0	0	0	0	0	0	0	0	0	0	1	0	0	0	0	1	0	0
Phy1369	4	2	10	0	1	5	0	0	0	1	2	3	4	4	4	1	0	0	0	3	1	6	3	9	5	3	0	0	0	3	0	0	2	1	1	3	2	1	0	0	0	0	1	0	1	1	0	5	1
Phy2333	1	2	6	2	1	1	0	0	0	0	2	0	1	3	0	1	0	0	2	0	0	0	2	2	0	0	0	0	1	0	0	1	0	0	1	0	0	0	1	0	0	0	0	1	0	0	0	0	0
Phy639	6	3	6	2	0	1	5	8	5	2	5	0	8	5	4	1	3	0	4	10	0	5	4	12	3	16	1	1	0	1	0	0	5	4	5	2	0	3	0	2	0	0	0	0	0	0	0	6	6
Phy2330	1	1	0	0	0	0	0	0	0	2	1	2	1	1	0	2	0	0	0	0	0	3	0	0	3	0	0	0	0	0	0	0	0	0	0	0	0	0	0	0	0	0	0	0	0	0	0	1	0
Phy1964	0	1	3	0	1	0	1	3	1	0	0	0	0	0	1	1	0	2	0	0	0	2	0	2	0	0	0	0	0	0	0	0	2	0	1	0	0	0	0	0	0	0	0	0	0	0	0	0	3
Phy747	1	6	8	1	2	1	1	5	1	1	1	1	5	5	4	3	7	0	0	5	5	15	6	2	4	10	4	5	0	0	14	0	7	2	4	3	0	0	0	0	0	3	0	0	3	0	21	5	6
Phy681	1	2	5	9	2	2	1	0	0	4	7	0	4	10	4	2	0	0	1	1	5	13	6	11	9	5	0	0	0	3	0	2	11	3	13	1	0	2	0	0	0	1	4	1	0	1	0	9	6
Phy1047	1	2	5	0	2	2	0	0	0	1	0	0	0	0	0	1	6	5	1	2	0	4	3	3	1	0	5	0	0	0	0	0	0	0	0	3	0	0	0	0	0	1	0	0	0	0	0	1	2
Phy2634	0	0	1	0	0	0	0	7	0	0	0	0	0	3	0	0	0	0	0	0	0	1	1	1	0	2	0	0	0	0	0	0	0	0	0	0	0	0	0	0	0	0	0	0	0	0	0	0	0
Phy1595	0	0	0	0	0	1	0	0	0	0	0	0	0	0	0	0	18	0	14	3	0	1	1	0	0	0	3	0	2	0	0	0	0	2	0	0	0	1	2	0	0	0	0	0	0	0	0	0	0
Phy1485	0	2	1	0	0	0	0	0	0	0	0	2	1	0	0	1	0	0	0	1	2	5	4	5	0	0	0	0	0	0	0	0	3	0	1	1	0	0	0	0	0	0	0	0	0	0	0	6	2
Phy1223	1	3	4	1	2	1	2	0	0	1	2	0	3	1	1	3	5	3	0	1	0	7	4	4	0	0	0	0	0	0	0	2	9	0	2	0	0	0	0	0	0	0	0	0	0	0	0	6	2
Phy537	6	19	17	3	1	8	0	2	2	5	5	0	7	4	9	5	1	2	2	3	3	24	11	25	8	14	0	1	0	1	0	6	6	3	13	0	0	0	0	5	2	2	2	0	1	0	2	22	8
Phy2699	0	1	0	0	1	1	1	0	0	0	0	0	0	0	0	0	0	0	0	0	0	2	1	2	3	0	0	0	0	0	0	0	0	0	1	0	0	0	0	0	0	0	0	0	0	0	0	1	1
Phy1280	0	3	2	2	0	0	0	0	0	0	0	1	1	1	1	1	0	0	0	2	0	2	2	1	7	5	1	0	0	0	0	0	1	0	3	3	0	0	0	0	0	1	0	0	0	0	0	3	2
Phy2195	0	1	1	1	0	1	0	0	0	1	0	0	1	3	0	0	0	0	0	1	0	2	0	0	0	0	0	0	0	0	0	11	0	0	0	0	0	0	0	0	0	1	0	0	0	0	0	3	1
Phy2391	0	0	0	0	0	0	0	0	0	0	0	0	1	0	0	0	0	0	0	1	0	0	0	2	0	9	0	0	0	2	0	0	0	0	0	0	0	0	0	0	0	0	0	1	0	0	0	0	1
Phy382	4	7	19	4	8	9	11	6	10	5	16	3	14	19	6	16	6	4	13	12	11	61	10	34	13	25	3	2	4	2	0	12	9	4	12	24	5	2	3	1	2	2	4	3	0	0	23	54	12
Phy725	0	6	5	6	3	8	1	5	0	4	1	0	3	5	8	7	2	6	6	3	7	17	3	19	6	12	0	6	0	2	1	2	6	2	15	1	0	0	1	1	0	0	0	2	0	2	5	3	7
Phy1472	0	2	0	1	0	2	2	0	0	0	1	0	0	3	2	2	0	0	2	1	0	8	0	2	1	6	0	0	0	0	1	0	5	1	3	0	0	2	0	0	1	5	3	0	0	0	0	1	3
Phy1746	0	1	1	1	0	1	0	3	0	0	0	0	2	2	0	0	0	0	0	0	0	1	0	0	0	0	0	0	0	0	0	0	0	0	0	2	0	0	0	0	0	0	0	0	0	0	0	0	4
Phy2756	0	0	0	0	0	0	0	1	0	0	2	0	0	0	0	0	0	0	0	0	0	1	0	0	0	0	0	0	0	0	0	0	0	0	0	0	0	0	0	0	0	0	0	0	0	0	0	0	2
Phy2106	0	3	3	0	0	0	0	2	0	0	1	0	5	2	1	1	0	0	0	0	0	0	3	2	1	0	0	0	0	0	0	0	0	0	0	0	4	4	0	0	0	0	0	0	0	0	0	2	0
Phy1988	1	1	0	0	0	0	0	2	0	0	1	0	0	0	0	0	0	0	0	0	0	1	1	1	0	0	0	0	0	0	0	0	7	5	4	0	0	2	0	0	0	0	0	0	0	0	0	0	1
Phy1480	0	0	0	1	0	0	0	0	0	0	0	0	1	0	0	0	0	0	1	1	0	0	4	0	1	0	2	0	3	0	0	0	3	0	0	0	0	0	0	0	0	0	0	0	0	0	0	0	0
Phy714	0	8	10	0	0	2	8	6	3	2	9	2	5	4	0	2	5	6	1	2	1	19	4	6	2	2	0	0	2	1	0	16	7	11	4	0	0	0	0	0	2	4	1	0	3	0	0	5	8
Phy1377	0	3	2	0	0	0	3	0	0	1	1	2	0	3	0	1	0	0	0	0	1	1	2	2	3	3	0	3	0	0	0	3	0	0	2	0	0	0	0	0	0	0	0	0	0	0	0	1	3
Phy925	2	3	7	1	0	1	1	1	2	1	0	3	1	5	4	5	0	1	0	1	0	6	0	6	3	1	0	1	0	0	0	0	0	1	7	0	0	1	0	0	0	0	1	0	0	0	1	5	2
Phy1131	3	1	2	0	1	0	1	6	0	6	0	8	0	2	0	5	1	0	7	2	3	0	0	0	0	3	6	0	23	3	17	0	9	6	4	21	0	0	0	0	0	28	0	14	2	6	99	1	0
Phy1362	0	0	4	1	1	1	0	0	0	1	2	0	1	2	1	5	0	1	0	0	1	5	2	3	0	0	0	0	0	0	0	0	0	0	4	0	0	0	1	0	1	0	3	0	0	0	0	2	5
Phy1696	0	2	4	0	0	0	4	2	0	0	3	1	2	5	1	2	0	1	4	3	0	6	1	3	5	0	0	3	0	0	0	0	1	0	0	5	2	0	0	1	0	3	1	6	1	0	0	0	2
Phy2576	0	0	1	0	0	0	0	0	0	0	0	0	0	1	1	0	0	0	0	1	0	2	0	0	0	2	0	0	0	0	0	0	0	0	0	0	0	0	1	0	0	0	0	0	0	0	0	0	1
Phy1898	1	0	1	0	0	0	0	1	0	0	0	1	0	5	0	1	1	0	0	0	0	0	1	2	1	1	0	0	0	1	0	0	0	0	1	0	0	0	0	0	0	0	0	0	0	0	0	1	2
Phy1544	0	5	1	0	0	0	3	0	0	1	2	0	1	4	2	2	9	2	2	3	0	3	1	1	2	1	1	1	1	1	0	0	0	0	5	1	0	0	0	0	0	0	1	1	0	0	2	3	1
Phy1565	0	0	0	0	0	0	0	2	0	0	0	0	0	0	0	0	0	0	3	1	0	0	0	0	2	0	0	1	2	2	0	0	0	0	0	0	1	7	2	3	0	1	0	0	0	0	0	1	1
Phy1626	0	1	1	1	0	1	2	2	2	1	2	0	2	1	1	1	0	0	0	3	0	5	0	0	1	10	0	1	0	0	0	0	1	0	2	0	0	0	0	0	0	2	0	0	1	0	0	1	0
Phy2274	0	0	0	0	0	0	0	0	0	0	0	0	0	0	0	0	0	0	0	0	0	0	0	0	0	0	0	0	1	0	0	0	0	0	0	0	1	9	2	3	2	0	2	0	0	0	0	0	0
Phy1631	0	1	4	0	0	0	1	2	0	0	0	0	1	2	0	2	0	1	0	0	0	1	1	3	1	0	0	0	0	0	0	0	0	0	0	0	0	0	0	0	0	0	0	0	0	0	0	3	6
Phy2656	0	0	0	0	0	0	0	0	0	0	0	0	0	0	0	0	0	0	0	0	0	0	0	0	0	0	0	5	0	1	0	0	0	0	0	0	1	2	0	5	1	0	3	0	0	0	0	0	0
Phy1788	0	5	1	0	0	0	0	0	0	4	0	0	0	1	0	0	0	1	2	0	2	1	0	0	0	0	0	0	5	0	0	0	0	0	0	0	0	5	0	0	0	3	0	0	0	0	0	1	1
Phy1077	0	4	1	2	1	1	12	5	1	1	2	0	1	0	4	3	0	3	0	3	0	12	1	4	1	2	1	2	1	0	0	0	6	0	4	0	2	4	0	0	0	0	1	1	0	0	0	0	2
Phy2539	0	0	0	0	0	0	0	0	1	0	0	0	0	0	0	0	0	0	0	0	0	0	0	0	0	0	0	0	0	0	0	0	0	0	0	0	0	4	8	0	0	0	0	0	0	0	0	0	0
Phy627	3	0	0	0	0	0	0	0	0	0	0	0	0	0	0	0	0	0	0	0	0	0	0	0	0	0	0	0	0	117	0	0	0	0	0	0	0	5	0	519	0	7	0	0	0	0	0	0	0
Phy818	0	0	0	0	0	0	0	0	0	0	0	0	0	0	0	0	4	1	3	0	0	0	0	0	0	0	0	3	9	0	0	0	0	0	0	0	69	52	8	0	0	2	8	0	0	0	0	0	0
Phy1866	0	3	1	3	0	0	3	0	0	1	5	0	1	0	1	1	8	4	0	3	0	9	0	3	0	0	0	0	0	1	0	4	0	1	0	0	5	11	8	1	2	3	0	0	0	0	0	0	0
Phy2649	0	3	1	1	0	1	0	0	3	0	1	0	0	1	0	1	0	0	0	0	0	0	0	1	0	0	0	0	0	0	0	0	0	0	0	0	1	6	1	0	1	0	0	0	0	0	0	0	0
Phy1717	0	0	0	0	0	0	0	0	0	0	1	0	1	1	0	1	0	0	0	2	4	1	2	3	4	0	0	0	0	1	0	0	0	0	0	0	0	0	0	0	0	2	0	0	0	0	0	0	0
Phy1837	0	0	0	0	0	0	0	0	1	0	0	0	0	0	0	0	1	2	0	2	0	6	0	0	0	4	0	0	0	0	0	0	0	0	1	1	0	0	0	2	0	0	0	0	0	0	0	0	2
Phy1760	0	1	1	3	0	1	0	1	3	0	1	0	0	2	1	3	0	0	0	0	0	7	1	1	0	3	0	0	0	0	0	0	0	0	0	0	0	0	0	0	0	0	0	0	0	0	0	0	1
Phy912	1	3	3	0	0	1	3	1	0	1	1	0	1	1	4	0	0	0	0	0	1	7	2	2	1	6	3	2	0	0	0	0	5	0	0	1	3	2	1	0	1	3	2	0	0	0	0	1	7
Phy177	10	18	41	17	12	16	7	16	17	18	36	15	38	48	26	26	18	16	26	21	10	95	35	91	37	50	17	6	15	22	1	14	48	16	45	32	1	4	1	3	4	4	0	8	12	7	7	33	32
Phy1297	2	2	3	0	0	0	0	0	0	1	0	0	1	0	0	0	2	0	0	1	0	7	4	5	1	3	0	0	0	0	0	0	0	0	0	4	0	1	1	0	0	0	0	0	0	0	8	1	1
Phy1434	1	0	2	0	0	0	0	1	0	0	1	1	0	0	0	0	0	0	0	0	0	1	0	1	0	0	0	0	0	0	0	0	0	0	0	0	0	0	0	0	0	0	0	0	0	0	0	0	3
Phy2082	1	2	1	0	0	1	0	0	0	1	0	0	0	2	0	1	0	0	0	2	0	2	1	0	0	0	0	0	0	0	0	0	1	0	0	1	0	0	0	0	0	0	0	0	0	0	0	0	1
Phy552	5	5	6	1	1	2	2	6	1	1	6	0	4	13	8	7	2	2	5	6	2	13	8	11	9	13	2	0	0	2	0	3	7	0	5	2	0	3	1	0	2	1	0	2	0	1	1	3	18
Phy2651	0	0	0	0	1	0	0	0	1	0	1	1	1	0	0	0	0	0	0	1	0	3	0	1	0	0	0	0	0	0	0	0	0	0	0	0	0	0	0	0	0	0	0	0	0	0	0	0	2
Phy2348	0	1	1	1	0	0	0	0	0	0	0	0	0	0	3	0	0	0	0	0	0	0	2	0	0	4	0	0	1	0	0	0	0	0	0	0	0	0	0	0	0	0	0	0	0	0	0	0	2
Phy2598	0	0	1	0	1	1	0	0	0	0	0	0	0	1	0	1	4	4	0	0	0	0	0	0	0	1	0	0	0	0	0	0	0	0	0	0	0	0	0	0	0	1	0	0	0	0	0	2	2
Phy1136	0	0	0	0	0	0	0	0	0	0	0	0	0	0	0	0	0	0	0	0	0	0	0	0	0	0	0	0	0	0	0	0	0	0	0	0	0	0	0	0	0	0	0	0	0	0	0	0	0
Phy1770	0	1	2	0	0	0	0	0	0	1	1	1	1	0	1	0	0	0	0	0	0	2	0	2	0	1	6	0	0	0	0	1	0	0	0	0	0	0	0	0	0	0	0	0	0	0	0	0	2
Phy1844	0	0	0	3	3	2	1	0	0	0	0	0	1	2	2	0	0	0	0	1	0	2	3	5	1	2	4	0	0	0	7	0	0	0	0	0	2	4	0	0	0	0	0	1	0	0	0	2	0
Phy2785	1	0	0	0	0	0	0	0	0	0	2	0	0	0	0	0	0	0	0	0	0	1	0	0	0	0	0	17	0	0	0	0	0	0	0	0	0	0	0	0	0	0	0	0	0	0	0	0	0
Phy1092	0	3	5	2	0	1	6	1	1	5	6	1	2	4	5	5	2	0	4	2	2	10	13	14	14	6	3	0	4	1	0	0	6	0	5	10	5	3	2	0	0	2	7	0	0	3	0	0	1
Phy1656	1	1	2	0	1	3	5	1	1	1	1	0	1	4	2	1	1	0	1	4	0	4	2	6	2	4	0	1	0	2	0	2	4	0	0	0	2	6	2	1	1	1	0	1	0	0	0	1	0
Phy2159	0	2	0	0	0	0	4	5	3	0	4	0	0	2	2	5	0	1	2	2	1	7	1	5	1	0	0	0	0	0	0	0	0	0	0	0	0	0	1	1	0	1	0	1	1	0	4	2	1
Phy2283	0	1	1	1	4	0	4	2	3	1	6	0	2	1	0	0	1	0	0	0	0	2	4	3	1	0	0	0	0	0	0	0	1	0	0	0	1	0	0	0	0	2	3	0	0	0	0	0	0
Phy475	8	7	6	14	4	9	42	27	53	4	2	2	8	20	7	9	17	44	50	7	2	12	7	19	11	12	5	1	6	6	4	8	3	1	8	8	11	19	5	1	0	7	0	6	0	7	14	2	8
Phy930	0	3	6	2	5	6	0	0	3	3	1	0	6	5	5	9	0	0	1	0	2	6	6	17	6	3	0	0	0	0	0	0	4	6	11	3	0	1	0	1	0	6	0	0	2	0	0	14	3
Phy367	19	30	32	15	5	18	2	2	6	14	31	6	11	20	14	17	6	5	9	15	9	66	12	71	26	15	4	3	3	13	3	19	23	11	26	21	0	4	6	2	0	7	10	7	2	5	8	0	7
Phy957	0	0	5	3	2	2	0	2	4	1	2	0	3	5	5	6	3	1	1	1	0	12	9	25	4	14	0	0	0	1	0	0	0	3	2	5	0	0	0	0	0	0	1	3	2	0	0	11	2
Phy2087	1	1	0	0	1	0	2	0	0	0	1	0	0	1	2	2	1	0	1	0	0	1	0	0	2	11	0	0	0	0	0	0	0	0	0	0	2	0	0	0	0	1	0	0	0	0	0	0	0
Phy2221	1	0	5	1	0	2	0	0	5	0	0	0	1	2	0	1	0	0	0	2	0	4	1	2	0	2	0	0	0	0	0	0	0	3	0	2	0	0	0	0	0	0	0	2	0	0	0	5	1
Phy1492	0	2	1	0	0	0	0	0	0	0	2	0	0	0	0	1	0	3	4	0	0	1	2	1	0	1	0	1	0	0	0	0	0	0	1	0	2	3	0	1	0	2	0	0	0	1	0	0	7
Phy1273	1	3	9	1	1	0	1	0	4	0	3	0	0	7	2	3	0	0	0	0	0	8	1	12	1	3	0	0	0	1	0	0	0	1	7	0	1	2	0	0	0	0	0	0	0	0	0	5	3
Phy2117	1	0	1	0	0	1	1	0	0	0	1	0	0	0	0	0	0	0	0	0	0	0	0	4	0	3	0	0	0	0	0	0	0	0	0	0	0	2	0	0	0	0	0	0	0	0	0	4	2
Phy2631	0	0	0	0	0	0	0	0	0	0	0	0	0	1	0	0	0	0	0	0	0	0	1	2	1	0	0	0	0	0	0	0	0	0	2	0	0	0	0	0	0	0	0	0	0	0	0	3	0
Phy1292	0	2	2	3	0	0	4	0	0	2	0	0	1	2	0	1	0	1	0	0	0	1	1	7	1	1	0	0	0	0	0	0	0	2	1	0	0	6	0	3	1	3	2	0	0	0	0	3	4
Phy2358	0	1	0	0	0	2	0	0	0	0	0	0	1	0	1	0	0	3	0	1	0	2	2	2	0	0	0	0	0	0	0	0	0	1	0	0	0	0	0	1	1	0	0	0	0	1	0	0	2
Phy1529	0	3	4	0	0	1	4	0	0	1	5	0	1	6	1	4	2	0	0	2	0	15	1	2	3	2	0	0	0	0	0	2	0	1	1	4	0	0	0	0	2	0	0	0	4	0	0	6	0
Phy2547	0	0	2	1	1	1	0	3	0	1	0	1	0	2	0	2	0	0	0	0	0	7	0	3	1	1	0	0	0	0	0	0	0	3	0	0	2	0	0	0	0	1	0	0	0	0	0	2	0
Phy150	29	52	121	48	36	90	57	51	80	16	30	24	66	138	79	104	54	78	55	14	8	105	48	226	93	80	12	51	16	6	10	32	65	32	113	69	13	9	4	4	1	21	13	32	14	6	29	96	41
Phy981	2	2	8	2	0	2	7	8	2	0	3	0	5	4	4	5	0	2	5	0	0	4	5	9	5	16	0	0	0	0	0	0	2	1	2	5	1	1	0	1	2	0	1	0	8	0	2	3	5
Phy1381	3	0	0	0	0	0	0	0	0	0	0	0	0	0	0	0	0	0	0	0	0	3	2	0	0	0	0	0	0	7	0	7	0	0	0	0	0	0	0	2	0	91	0	0	1	0	0	1	0
Phy792	5	0	8	1	2	2	8	10	3	1	4	5	3	5	7	3	8	3	8	9	0	12	2	19	3	6	0	5	1	0	0	4	0	0	12	4	2	0	0	0	0	0	0	2	0	0	16	6	7
Phy1493	0	0	3	3	2	0	4	2	3	0	1	0	1	6	2	2	17	9	0	0	0	1	0	3	5	1	0	0	1	0	0	0	0	0	3	0	0	0	0	0	0	4	0	3	0	0	0	1	2
Phy1738	2	0	5	2	4	0	0	0	0	0	0	0	3	2	4	1	0	0	0	0	0	0	0	2	0	4	0	0	0	0	0	1	0	0	2	7	0	0	0	0	0	1	0	0	0	0	0	1	2
Phy263	62	22	30	187	49	61	148	81	90	47	105	45	23	29	26	39	4	69	85	74	1	234	97	104	22	9	6	6	24	34	0	6	3	46	17	7	36	55	15	51	25	72	44	26	11	1	2	41	12
Phy312	10	20	31	17	3	14	21	13	12	14	16	6	26	37	24	19	12	14	30	12	0	82	13	43	16	30	0	2	1	4	0	14	8	0	13	19	4	6	0	1	0	4	3	9	3	0	11	28	16
Phy174	13	33	56	19	16	22	16	20	27	21	29	13	49	62	37	41	31	22	33	29	13	141	69	95	96	87	3	12	13	21	4	16	25	16	75	43	3	1	1	6	3	27	1	21	6	4	25	43	41
Phy1268	0	1	8	3	3	8	0	0	0	0	0	0	4	6	3	1	0	0	0	0	0	2	1	8	2	0	0	0	0	0	0	0	0	0	1	1	0	0	1	0	0	0	2	0	0	0	0	7	0
Phy1535	0	2	3	3	0	3	2	1	3	1	0	1	0	3	1	2	0	0	1	1	0	1	2	7	1	2	0	0	0	1	1	0	1	2	1	2	0	1	0	0	0	3	1	1	0	0	0	3	0
Phy485	4	8	15	14	4	8	20	9	26	6	6	10	14	18	6	12	3	16	12	15	0	28	13	24	14	7	0	4	3	6	0	8	11	5	15	18	11	7	5	2	0	9	3	8	0	3	2	21	8
Phy142	42	42	149	78	45	87	72	43	54	39	25	19	51	112	70	78	49	59	59	32	25	102	55	214	107	88	14	24	11	39	2	19	30	18	119	105	13	18	7	8	1	33	16	25	12	11	25	129	41
Phy1211	4	1	7	1	1	3	3	0	4	1	5	0	2	5	1	0	0	1	1	3	0	4	2	0	0	1	0	5	0	0	0	9	2	1	0	3	0	0	0	0	0	0	0	1	0	0	0	2	1
Phy2329	0	0	1	1	0	0	0	0	6	0	1	0	2	2	1	1	0	0	0	0	0	0	1	1	2	0	0	0	0	6	0	0	0	0	0	0	0	0	0	0	0	0	0	0	3	0	0	1	0
Phy726	0	11	7	3	2	1	10	9	13	4	4	3	1	1	1	1	10	3	11	3	0	5	3	3	2	8	3	0	0	0	0	0	3	1	5	1	1	0	0	0	1	3	1	0	0	0	0	4	5
Phy404	9	31	44	17	12	7	23	24	24	6	5	0	15	19	7	15	12	18	25	19	4	54	18	58	22	17	6	1	1	4	1	5	14	0	20	26	3	3	0	5	1	17	19	13	5	4	5	11	13
Phy1385	1	6	8	1	1	2	0	0	0	0	0	0	1	4	3	1	0	6	4	0	0	1	1	15	0	18	0	0	5	0	0	0	0	0	2	0	2	2	0	0	0	0	1	4	0	0	6	1	0
Phy2519	2	0	1	0	0	0	3	0	0	0	0	2	0	3	2	0	0	0	0	0	0	0	3	2	0	0	0	0	0	0	0	0	0	0	1	2	0	0	0	0	0	0	6	0	0	0	0	0	2
Phy1308	0	0	0	0	1	2	5	1	2	1	1	0	3	1	1	1	0	0	4	2	0	4	2	4	2	5	13	0	1	2	0	0	0	0	2	0	2	0	0	2	0	0	0	0	0	0	0	0	1
Phy2300	0	1	1	5	0	0	0	1	7	1	0	0	3	0	0	0	0	4	0	0	1	0	0	7	1	0	1	0	0	0	0	2	0	0	1	0	0	0	0	0	0	3	0	0	1	0	0	2	0
Phy2523	4	0	0	0	0	0	0	0	0	0	0	0	0	0	0	0	0	0	1	1	1	0	0	0	0	0	0	0	0	0	0	0	1	0	0	0	0	0	0	0	0	25	0	0	0	0	0	0	0
Phy1145	1	2	4	6	0	3	1	0	0	1	2	0	3	9	3	2	2	0	4	0	0	1	4	16	2	8	0	0	2	1	1	1	5	4	7	4	0	2	0	0	0	0	0	0	0	2	3	4	4
Phy839	2	1	8	2	3	4	12	3	6	0	0	0	5	5	2	1	0	7	8	9	0	14	2	4	3	8	6	9	0	10	2	5	2	0	24	4	2	1	2	2	1	6	0	1	0	0	0	3	1
Phy1832	0	0	0	2	0	0	1	0	6	2	2	0	1	0	2	2	0	0	8	1	5	4	0	2	2	0	0	0	0	0	0	2	3	0	2	0	1	6	0	0	0	0	0	0	0	0	1	1	1
Phy278	7	17	29	15	11	17	8	21	19	13	20	13	27	25	16	21	4	21	8	13	10	77	26	57	44	32	3	0	0	0	2	38	28	18	28	22	1	10	3	4	2	9	4	10	8	1	3	22	21
Phy321	20	10	28	18	14	14	58	40	56	23	6	5	18	28	17	20	27	43	48	14	2	46	19	51	26	14	1	39	16	6	9	4	7	27	18	31	23	26	9	1	3	6	5	8	10	16	10	19	25
Phy960	2	0	20	4	2	3	6	4	7	3	3	1	1	8	9	5	5	3	7	3	3	3	1	13	9	3	0	5	2	1	0	2	0	2	0	3	0	0	0	0	0	0	0	0	0	0	0	10	4
Phy2735	3	0	0	3	5	0	1	0	3	2	0	1	0	1	1	3	0	3	0	0	0	1	0	0	1	0	0	0	0	0	0	0	0	0	0	0	0	1	0	0	0	0	0	0	0	0	0	1	0
Phy497	11	13	15	10	6	13	14	17	12	7	14	1	19	19	14	12	3	3	16	19	0	33	9	22	13	21	3	9	7	0	3	0	14	7	10	12	2	6	0	5	10	11	1	4	0	0	12	14	9
Phy592	11	10	10	18	21	22	20	9	11	12	24	4	9	8	13	5	5	13	10	15	2	29	13	30	12	6	1	3	3	3	1	0	2	7	8	8	0	6	4	6	2	4	1	9	0	0	1	5	6
Phy2303	1	1	0	3	3	0	0	0	1	0	3	0	1	6	2	0	0	0	0	0	0	0	1	0	0	0	0	0	0	0	0	1	0	1	0	0	0	1	0	0	0	0	0	0	0	0	0	1	0
Phy637	16	4	3	31	8	14	23	14	22	12	29	6	4	12	3	15	0	10	6	6	2	51	14	35	8	4	0	0	5	3	0	4	3	19	3	0	7	18	7	33	1	12	1	3	2	0	2	4	4
Phy2636	0	1	0	0	3	3	3	5	0	1	2	1	1	0	1	1	0	0	0	0	0	2	0	3	0	0	0	0	0	0	0	0	0	2	1	0	1	0	0	2	0	1	0	2	0	0	0	2	2
Phy1934	1	4	7	1	12	1	0	1	0	0	0	0	0	8	6	1	0	0	1	1	0	1	3	8	7	1	0	0	0	0	0	0	0	0	6	0	0	0	0	0	0	0	0	0	0	0	0	7	0
Phy945	5	5	2	3	1	7	7	2	6	1	13	0	0	1	8	4	3	31	8	0	1	7	1	8	3	12	5	0	6	4	2	0	10	0	7	11	7	3	0	1	7	2	10	1	2	1	7	0	5
Phy1902	5	0	1	3	5	1	6	4	7	0	1	0	0	0	2	2	3	2	6	1	0	4	0	7	1	0	0	0	0	0	4	0	0	0	2	0	0	0	0	0	0	0	0	0	0	0	0	2	1
Phy1082	5	1	8	6	2	9	3	4	2	8	7	2	5	5	6	11	0	1	8	2	2	17	0	11	7	2	3	4	0	0	0	0	0	2	1	4	0	0	0	0	0	0	0	0	0	0	0	10	6
Phy2481	1	0	2	0	0	2	6	2	0	2	2	0	0	1	2	0	0	1	1	1	0	2	1	3	1	0	0	1	1	1	0	0	0	0	0	0	0	1	0	1	0	5	0	0	0	0	0	0	0
Phy1453	3	1	11	5	4	8	1	2	4	1	4	0	2	7	6	8	2	0	0	3	0	4	0	7	6	0	0	1	0	0	0	0	0	1	0	0	0	2	0	1	0	0	0	0	0	0	0	5	2
Phy505	2	11	19	10	6	7	19	14	12	9	13	3	11	13	7	8	13	12	20	11	8	15	9	17	3	8	4	8	10	1	0	4	8	7	11	0	7	5	7	4	1	5	5	3	6	2	18	34	16
Phy2107	0	0	5	3	1	1	0	0	0	1	1	0	0	4	0	0	0	0	0	0	0	3	1	3	0	0	0	1	0	0	0	0	0	0	0	0	0	2	0	1	2	2	1	0	0	0	5	0	1
Phy1647	0	0	0	0	0	0	0	1	0	0	0	0	0	0	0	1	6	10	2	0	0	0	1	0	0	0	6	5	7	0	0	0	0	0	0	0	11	35	3	1	0	2	1	0	0	0	0	0	0
Phy2727	0	0	0	0	0	1	0	0	0	0	0	0	0	0	0	0	0	0	0	0	0	0	0	0	0	0	0	4	5	0	0	0	0	0	0	0	1	2	1	6	0	0	1	0	0	0	0	0	0
Phy2133	1	0	3	0	0	0	1	1	1	0	2	0	4	2	1	3	0	0	1	1	0	4	1	4	1	3	0	0	2	0	0	0	0	1	1	0	0	0	0	0	0	0	0	0	0	0	0	0	2
Phy775	8	3	11	12	3	5	12	6	3	7	8	6	3	16	9	10	2	6	12	9	2	34	5	30	13	1	1	5	9	1	0	0	9	5	12	4	10	10	4	4	0	0	2	6	0	0	2	12	3
Phy1212	3	1	4	5	2	0	0	0	1	2	1	1	2	5	1	1	0	0	0	0	0	4	5	10	3	6	0	0	0	0	0	0	2	0	5	0	2	2	0	0	1	0	2	2	0	0	0	13	2
Phy1284	1	1	3	3	5	4	2	1	2	3	5	1	1	2	2	2	1	0	5	2	1	13	2	9	4	0	0	1	3	2	0	0	0	0	4	1	3	5	3	0	0	1	1	0	0	0	2	6	2
Phy476	14	13	12	14	8	12	22	6	10	10	7	2	20	18	13	11	3	1	19	8	6	44	11	41	14	18	10	3	9	6	8	9	14	2	12	10	7	8	3	4	4	5	0	3	1	0	2	12	11
Phy489	18	7	31	28	14	27	29	13	25	7	14	8	16	29	23	26	4	4	25	10	0	51	7	42	25	6	1	2	10	1	4	0	6	11	12	9	26	39	15	4	2	5	1	4	2	2	1	30	11
Phy2691	2	0	2	1	0	0	0	1	1	1	2	0	1	0	1	1	0	0	4	1	0	0	1	1	1	0	0	0	0	0	0	0	0	2	0	1	0	2	1	1	0	0	0	0	0	0	0	1	0
Phy2246	1	0	2	1	1	2	1	0	0	0	0	0	2	0	0	1	0	0	0	2	0	4	0	6	1	0	0	0	0	0	0	0	0	0	1	1	2	0	2	1	0	0	0	0	2	1	0	3	0
Phy1907	0	0	1	0	0	3	0	2	0	1	0	0	0	0	0	0	5	0	0	0	0	0	0	0	0	0	0	2	3	1	0	0	0	0	0	0	3	6	1	2	0	0	1	0	0	0	0	0	0
Phy1663	3	0	0	0	1	0	3	0	3	0	0	0	0	0	0	1	2	4	1	0	2	0	0	0	1	0	6	0	39	1	4	5	8	4	4	2	0	0	0	1	0	18	0	1	0	6	16	2	0
Phy2778	0	0	0	0	0	0	1	0	0	0	0	0	0	0	0	0	0	2	0	0	0	0	0	0	0	0	2	0	0	0	6	0	0	0	2	4	0	1	0	0	2	0	0	6	2	1	1	0	0
Phy2379	0	0	0	0	1	1	0	0	1	1	1	1	3	0	1	0	0	1	0	0	0	3	2	1	0	2	0	0	0	0	0	0	1	0	1	0	3	0	0	0	0	0	0	1	0	0	0	1	4
Phy1456	0	1	3	1	1	3	0	0	0	0	1	0	0	2	2	0	1	0	0	0	0	1	1	4	2	1	0	0	0	0	0	0	3	0	1	3	0	0	0	0	1	2	0	0	0	0	1	5	2
Phy2440	0	0	0	0	0	0	0	0	0	0	0	0	0	0	0	0	0	0	0	0	0	0	0	1	0	0	0	0	0	0	0	0	0	0	0	0	0	1	0	0	0	0	1	0	0	0	0	0	0
Phy340	35	14	38	53	60	44	34	12	13	19	34	8	19	43	27	17	16	3	12	12	12	73	20	87	25	14	1	3	6	7	0	12	29	14	34	51	40	44	19	2	5	22	0	13	8	11	2	33	2
Phy922	3	2	4	10	5	10	17	12	7	8	2	0	5	6	6	5	0	6	7	6	0	5	6	9	1	3	0	1	11	0	0	0	1	1	6	1	16	22	7	1	1	1	12	0	0	1	4	4	3
Phy2460	0	0	0	0	0	0	0	0	0	0	0	0	0	0	0	0	0	0	0	0	0	0	0	0	0	0	0	0	0	0	0	0	0	0	0	0	0	0	0	0	0	1	3	0	0	0	0	0	0
Phy1261	0	2	3	1	1	1	3	1	2	3	2	0	3	4	4	2	2	0	2	0	0	5	3	9	5	4	0	1	1	1	0	1	3	0	1	1	1	0	0	0	0	0	1	0	0	0	1	5	1
Phy325	32	19	67	28	29	47	30	22	31	23	17	5	15	40	33	35	2	20	21	11	17	66	20	91	27	39	0	3	10	18	4	4	8	7	39	9	18	25	9	7	1	12	5	5	2	2	4	110	7
Phy694	4	7	10	9	1	8	8	5	7	4	9	4	6	10	11	9	6	10	12	5	7	21	9	14	10	3	0	0	6	2	0	3	3	4	8	6	8	9	4	3	1	1	2	0	1	2	0	16	4
Phy2583	0	0	0	0	1	0	2	1	1	0	4	0	1	4	0	1	0	0	1	0	0	1	1	4	0	0	0	0	0	0	0	0	0	0	1	4	0	2	1	0	0	0	0	0	0	0	0	5	0
Phy103	85	103	146	155	69	132	60	84	70	87	109	39	118	158	115	124	41	32	111	93	24	329	137	359	145	112	18	3	71	59	20	41	85	70	146	83	98	115	49	25	25	53	37	40	31	21	28	177	25
Phy2538	0	0	1	3	0	1	0	0	3	0	0	0	0	0	0	2	3	0	2	0	2	5	2	1	0	0	0	0	0	0	0	0	0	0	2	0	3	1	0	1	0	0	3	0	0	0	0	0	0
Phy2752	0	0	0	0	0	0	0	1	0	0	0	0	0	0	0	0	1	0	2	0	0	0	0	0	0	0	0	3	1	0	0	0	0	0	0	0	3	2	2	0	0	0	0	0	0	0	0	0	0
Phy2677	0	0	1	1	0	0	0	0	2	0	1	0	0	1	1	1	0	0	0	3	0	2	2	2	1	2	0	0	0	0	0	1	1	1	0	1	1	2	0	1	0	0	0	0	0	0	0	3	1
Phy2486	0	1	0	0	0	0	0	0	0	0	0	0	1	0	1	0	1	0	0	0	0	0	0	5	0	0	0	0	0	0	0	0	2	0	0	0	1	1	0	0	0	0	6	2	0	0	1	1	0
Phy2714	1	0	1	6	5	1	7	0	1	3	0	1	2	1	0	1	0	0	0	0	0	4	0	0	0	0	0	0	0	2	0	0	0	2	0	0	0	0	0	1	0	0	0	0	0	0	0	0	0
Phy167	151	21	41	344	309	235	183	110	105	115	202	55	41	99	131	172	11	27	68	78	4	415	56	272	146	30	3	10	18	16	8	2	21	130	21	25	27	24	10	40	14	66	8	27	16	6	5	44	10
Phy2203	3	1	4	0	0	0	0	1	2	0	0	0	2	2	0	1	0	2	0	1	0	2	5	11	0	0	0	0	0	0	0	0	0	0	6	0	0	0	0	1	0	1	1	0	0	0	0	1	1
Phy984	3	6	11	4	3	8	4	2	5	3	8	0	0	8	3	4	0	2	9	3	2	14	5	15	5	5	0	4	1	0	0	7	4	0	6	1	2	10	2	0	0	0	2	1	0	1	0	17	0
Phy362	13	21	31	12	21	28	20	15	13	12	18	4	24	34	19	18	13	6	16	25	4	35	23	59	22	14	2	1	4	18	1	7	23	2	19	18	6	10	13	2	12	6	7	22	8	1	3	30	12
Phy251	34	38	83	49	94	81	44	27	18	44	58	21	49	73	51	55	8	8	15	24	11	86	36	128	53	24	25	2	18	41	20	7	30	18	77	43	61	107	36	6	12	17	5	19	19	8	0	87	5
Phy346	14	17	24	20	3	12	11	18	26	9	14	7	16	28	14	21	7	13	28	16	4	84	53	66	24	23	1	2	13	7	0	7	10	61	23	12	23	51	29	7	14	22	7	8	4	3	13	21	10
Phy1097	2	2	3	4	0	4	0	5	2	5	3	0	2	6	5	3	1	0	1	2	3	12	5	10	2	3	0	0	0	2	0	1	1	2	2	2	0	0	0	0	1	2	0	2	0	3	0	9	1
Phy445	14	14	30	23	3	21	12	11	7	9	23	4	17	19	17	12	22	3	5	16	9	44	18	45	18	18	1	3	5	5	0	3	8	2	24	17	3	5	2	0	0	20	6	5	6	0	3	33	7
Phy1611	0	0	0	0	0	0	2	1	1	0	0	0	0	0	0	0	17	0	2	0	0	0	0	0	0	0	1	2	4	5	0	0	0	0	0	0	3	10	9	1	0	1	0	0	0	0	0	0	0
Phy2041	0	0	0	0	0	0	1	1	2	0	0	0	0	0	0	0	10	0	3	1	0	0	0	0	0	0	3	2	4	1	0	0	0	0	0	0	1	8	5	1	0	1	0	0	0	0	0	0	0
Phy316	0	0	0	0	0	0	53	15	15	1	0	0	0	0	0	0	221	5	34	20	0	0	0	0	2	0	35	32	84	32	1	1	0	1	1	0	65	106	54	59	0	3	3	1	0	0	0	0	0
Phy1772	2	2	1	3	3	2	0	0	1	2	3	0	3	6	1	0	4	0	2	2	0	11	7	6	1	2	0	1	0	0	5	0	6	0	1	0	0	0	1	0	0	2	0	0	0	0	0	1	1
Phy2522	1	1	1	1	0	1	0	0	0	0	0	3	0	2	1	1	0	0	0	0	2	0	2	1	1	0	0	0	0	0	0	0	0	0	0	0	1	0	0	0	0	0	0	0	1	0	0	5	0
Phy2039	1	1	1	4	4	4	3	2	8	1	1	0	1	0	3	5	1	0	0	1	1	6	1	0	0	5	0	0	0	0	0	0	2	0	0	0	1	2	1	0	0	0	4	2	0	0	0	0	1
Phy878	0	0	5	3	2	1	2	0	0	4	4	3	4	4	2	1	0	0	0	6	0	19	5	8	3	7	1	0	0	9	0	1	4	8	8	0	0	2	0	0	0	1	0	1	0	0	0	6	3
Phy1906	0	0	3	1	0	0	0	0	0	1	0	0	0	1	0	0	0	0	2	0	0	4	3	0	0	0	0	0	0	0	0	1	3	0	0	0	0	0	0	0	0	0	1	0	0	0	0	0	1
Phy806	3	2	3	4	2	3	2	0	3	2	5	0	2	6	5	4	1	0	2	3	2	21	5	6	3	7	4	3	2	1	0	1	6	0	1	10	1	1	1	3	5	6	4	0	0	0	0	2	8
Phy301	12	33	20	13	2	11	16	14	37	11	24	3	10	15	14	4	19	25	27	17	0	44	30	32	11	34	0	2	3	10	0	14	38	5	26	9	3	10	4	2	3	11	1	8	2	0	5	10	29
Phy2693	0	0	0	0	0	0	0	0	2	0	0	0	0	0	0	0	0	0	0	0	0	1	0	1	0	1	0	0	1	0	0	0	1	0	0	0	0	0	0	1	0	1	0	0	0	0	0	0	0
Phy466	5	9	23	7	1	2	7	5	4	2	1	1	7	9	2	4	13	16	17	9	1	29	6	27	0	14	8	15	0	8	1	6	25	2	4	5	0	7	0	3	2	14	4	3	3	1	6	11	17
Phy2111	1	1	4	0	1	0	0	0	1	0	0	0	0	1	0	0	0	0	0	1	0	3	0	3	1	0	0	0	0	0	0	0	0	0	0	0	0	0	0	0	0	1	0	0	1	0	0	0	1
Phy959	4	6	5	1	1	3	1	1	2	1	0	2	5	2	4	3	2	5	2	3	0	9	2	9	1	2	0	1	0	0	1	0	5	0	3	6	1	0	0	1	0	1	1	0	2	0	0	2	6
Phy2235	0	0	0	0	0	0	0	0	0	0	0	0	0	0	0	0	7	0	0	0	0	2	1	0	0	0	2	0	0	1	0	0	0	0	0	0	1	0	3	15	0	0	1	0	0	0	0	0	0
Phy881	2	2	11	3	3	7	3	2	3	4	5	0	4	8	9	4	8	0	8	3	2	11	6	15	6	5	0	3	9	2	0	1	4	1	8	0	2	1	2	0	0	2	4	2	0	0	1	6	7
Phy823	3	4	2	1	0	0	14	5	8	1	2	0	4	2	3	2	0	0	2	1	1	21	0	1	0	2	0	4	0	2	1	15	18	1	0	2	2	0	1	0	0	4	0	3	0	2	0	1	6
Phy1925	0	0	0	0	0	0	0	0	0	0	0	0	0	0	0	0	0	0	0	0	0	0	0	0	0	0	0	0	0	2	0	0	0	0	0	0	8	4	0	8	0	0	1	0	0	0	0	0	0
Phy1691	0	1	1	0	2	0	6	2	0	4	2	0	3	3	0	1	0	1	0	2	0	2	1	0	1	0	0	0	0	0	0	1	0	0	0	2	0	3	0	0	2	0	0	0	0	0	0	1	1
Phy648	11	12	25	8	7	16	0	0	0	15	11	6	11	21	15	12	4	0	1	7	6	19	9	38	9	3	4	0	7	6	0	4	14	2	9	3	0	3	2	0	0	3	1	0	4	2	9	13	2
Phy612	10	15	20	12	13	15	2	4	2	5	11	0	14	12	9	12	8	0	2	3	2	29	19	25	12	18	0	4	3	7	2	0	9	1	18	14	0	5	1	4	3	8	0	0	0	0	2	17	2
Phy1871	1	2	0	1	0	1	0	1	3	0	2	0	1	1	1	0	0	0	3	0	0	2	1	2	4	4	0	0	0	0	0	3	0	0	0	1	1	4	2	0	0	0	0	0	0	0	0	0	2
Phy2223	1	0	4	0	0	2	0	0	0	1	1	0	1	2	0	2	0	0	2	0	0	5	2	0	0	1	0	0	0	0	0	0	0	0	1	3	2	0	0	0	0	0	0	0	0	0	0	1	1
Phy2772	1	0	0	0	0	2	0	3	9	0	1	0	0	0	0	1	0	0	0	0	0	1	0	0	0	0	0	0	1	0	0	6	0	0	0	0	0	0	1	0	0	1	0	0	0	2	0	0	0
Phy549	2	0	21	1	1	37	0	17	76	11	6	0	2	0	0	4	0	0	6	4	2	12	1	0	0	2	0	4	5	1	0	9	0	0	7	13	0	3	1	0	0	2	0	0	0	37	1	0	0
Phy736	2	0	2	11	5	0	7	7	7	7	2	0	1	1	0	0	30	3	6	3	0	3	1	1	0	0	0	4	11	3	0	0	0	0	0	10	5	7	2	2	0	0	1	0	0	7	0	0	1
Phy244	8	7	11	24	19	16	1	3	2	6	7	3	8	8	10	10	2	0	0	10	1	32	15	16	10	2	0	2	8	3	0	4	9	57	3	36	6	4	2	1	2	1	3	206	2423	0	0	3	8
Phy2134	1	1	1	0	0	4	0	0	0	0	0	0	0	2	4	0	0	2	0	0	0	0	0	1	0	0	0	0	0	0	0	0	2	0	4	0	1	1	2	0	0	0	0	0	4	0	0	0	1
Phy750	0	0	0	2	32	0	0	0	1	0	0	0	0	1	2	0	0	0	0	0	0	0	0	27	3	0	0	0	0	0	0	0	0	16	8	0	0	0	0	0	0	0	0	73	428	0	0	0	1
Phy1062	0	0	0	0	0	0	0	0	0	0	0	0	0	0	0	0	6	0	0	1	0	1	0	0	0	0	0	3	2	0	0	0	0	0	0	0	17	7	0	11	0	1	1	0	0	0	0	0	0
Phy226	6	5	4	30	24	15	11	6	5	21	15	2	5	14	18	26	0	3	5	10	4	124	17	25	15	2	5	0	13	11	0	7	3	9	14	4	30	31	12	21	21	99	45	19	4	28	6	0	3
Phy2420	0	0	0	6	3	0	0	0	0	0	0	0	0	10	1	0	0	0	0	0	0	0	1	41	0	0	0	0	0	0	0	0	0	5	0	0	0	0	0	0	0	0	0	0	0	0	0	0	0
Phy84	0	2	2	12	69	2	3	0	1	23	6	0	4	2	3	0	6	0	4	44	5	1	14	7	3	0	0	2	0	239	5	0	25	0	0	61	17	15	7	323	257	9	2652	25	0	834	10	1	4
Phy1893	0	0	0	0	0	0	0	0	0	0	0	0	0	0	0	0	0	0	0	0	0	0	0	0	0	0	0	0	0	0	0	0	0	0	0	0	0	0	0	0	0	0	0	0	0	0	0	0	2
Phy230	0	11	3	13	120	6	5	2	0	26	11	0	0	8	14	1	3	0	1	4	8	47	2	25	11	6	1	2	10	45	0	8	2	73	8	33	8	22	32	90	2	208	66	271	42	181	3	1	3
Phy100	9	1	3	73	25	9	2	1	4	225	13	38	66	13	18	19	12	8	2	44	0	477	64	304	322	27	0	2	0	42	2	10	2	145	141	135	2	6	2	23	16	358	174	737	2815	1371	1	1	10
Phy512	6	0	3	37	5	7	2	1	5	146	6	8	21	5	12	5	0	0	0	10	0	58	7	48	44	4	0	0	0	16	0	0	0	21	2	12	1	3	0	13	8	54	21	15	30	118	0	0	0
Phy939	0	1	2	1	0	1	3	18	9	7	0	0	0	0	0	0	14	0	0	0	1	1	0	0	1	0	0	3	6	2	0	0	0	0	0	0	7	8	5	10	0	18	29	0	0	55	0	0	0
Phy59	0	0	1	4	23	0	0	0	0	18	0	1	2	0	0	0	2	14	1	10	0	141	12	26	19	3	0	4	0	24	0	14	3	126	19	1	8	12	5	15	0	420	291	402	12276	445	0	2	49
Phy113	10	5	3	43	14	122	5	22	16	300	39	5	2	73	4	36	0	0	9	14	0	141	14	221	10	1	3	3	0	12	0	10	4	13	3	0	0	4	4	21	5	628	21	5	3	18	1	0	3
Phy2299	1	1	0	3	3	0	0	0	0	0	0	0	0	0	3	0	0	0	2	1	0	4	4	7	3	0	1	0	2	0	0	0	0	1	1	0	0	0	0	0	0	0	0	0	1	0	0	0	0
Phy1033	1	1	0	49	60	0	1	0	0	0	1	0	1	41	5	0	0	0	0	0	0	0	1	43	9	0	0	2	0	0	0	0	0	8	1	0	0	0	0	0	2	0	0	0	3	0	0	0	2
Phy273	20	21	87	105	190	200	27	35	31	17	15	5	24	49	70	131	14	6	32	12	8	96	28	185	75	14	0	7	21	10	0	12	20	49	43	31	68	102	60	8	7	5	7	15	16	6	7	0	3
Phy1439	3	0	0	3	0	0	0	0	6	0	2	0	0	0	0	0	3	0	2	0	9	0	0	1	0	0	0	3	2	2	0	0	0	0	0	0	0	0	0	0	1	0	10	0	0	0	13	1	0
Phy1831	0	0	0	0	0	0	0	0	0	0	0	0	0	0	0	0	0	0	0	0	0	0	0	0	0	0	0	0	0	0	0	0	0	0	0	0	0	0	0	0	0	0	0	0	0	0	0	0	1
Phy624	1	1	0	0	3	0	19	3	6	2	5	11	5	1	2	0	19	10	3	4	2	1	4	0	0	13	21	24	2	51	95	0	39	9	26	0	0	7	5	5	10	65	21	55	7	17	232	0	0
Phy323	15	24	64	33	15	27	2	6	0	20	19	3	25	30	18	30	1	4	5	19	16	44	22	55	21	19	1	6	0	7	10	1	15	18	64	39	1	1	0	5	10	13	7	5	15	15	0	130	4
Phy890	2	0	0	0	0	3	0	0	5	5	1	5	0	0	5	0	14	0	0	4	7	3	2	0	2	26	1	3	0	7	35	0	9	7	176	14	0	1	2	0	0	7	0	0	2	0	10	0	0
Phy1312	2	2	11	4	5	5	0	3	0	3	2	2	2	3	2	4	0	0	0	0	0	5	0	8	3	1	0	0	0	0	0	0	0	0	0	0	0	0	0	0	0	0	3	0	0	0	0	10	0
Phy2049	4	1	1	0	0	0	0	0	2	2	0	0	1	0	1	1	0	0	2	0	0	5	0	1	0	0	0	0	0	2	0	0	0	0	2	0	0	1	0	0	0	0	0	0	0	0	0	0	0
Phy1202	0	2	11	7	3	5	0	0	0	4	3	0	2	4	3	4	0	0	0	6	1	1	0	12	6	1	0	0	0	0	0	0	7	0	8	0	0	1	0	0	0	2	0	1	1	0	0	30	0
Phy1156	3	3	3	3	1	2	0	0	3	3	3	0	2	1	4	2	0	1	0	2	0	2	3	9	3	2	0	0	0	5	0	1	3	0	0	3	3	1	0	0	1	0	0	0	5	0	0	4	0
Phy1352	0	1	5	5	2	1	0	0	0	1	4	5	0	4	2	5	0	0	0	0	1	0	4	5	1	2	0	0	0	3	0	0	3	0	0	0	1	0	2	0	0	4	1	1	0	0	0	26	0
Phy165	52	65	229	114	136	148	38	18	10	48	56	10	52	67	66	84	25	9	21	22	54	97	32	149	85	56	24	14	16	38	0	1	27	88	79	32	24	57	20	19	7	18	12	16	15	8	48	619	6
Phy1149	1	3	9	3	2	0	0	2	0	2	0	0	5	5	2	4	4	0	0	0	2	0	2	9	6	0	0	0	0	4	0	0	0	0	3	9	1	0	0	0	0	2	0	0	3	0	0	46	0
Phy1071	11	1	7	11	23	16	13	18	2	1	5	0	3	12	9	8	6	10	8	0	0	13	0	11	15	5	0	1	0	0	0	0	0	7	0	3	0	1	1	0	0	0	0	0	0	0	0	2	0
Phy1739	0	1	8	4	1	3	1	0	0	2	2	0	0	5	0	1	0	0	0	0	0	0	0	6	7	0	0	0	0	0	0	0	0	1	0	0	1	0	0	0	0	0	0	0	0	0	0	18	0
Phy246	14	33	196	62	37	97	5	4	0	23	40	35	44	82	62	58	7	8	6	11	16	57	23	106	38	58	0	11	5	6	10	1	28	38	77	67	13	17	5	5	8	28	8	26	15	14	1	364	0
Phy279	9	18	112	25	12	75	0	1	0	24	28	4	30	73	28	40	3	0	5	14	11	41	18	106	26	33	0	1	14	23	0	5	36	21	64	48	1	4	0	2	12	5	1	13	10	7	2	493	5
Phy1822	0	0	8	0	3	3	0	0	0	0	0	0	3	4	1	0	0	0	0	0	0	0	1	10	0	2	0	0	0	0	0	0	0	0	0	0	0	1	0	0	0	0	0	0	0	0	1	26	0
Phy2374	0	1	0	0	0	0	0	0	0	1	9	0	0	0	1	0	0	0	0	0	0	1	0	1	2	0	0	0	2	0	0	0	0	0	0	0	0	0	0	0	0	0	0	0	0	0	0	4	0
Phy2419	0	1	6	0	0	0	0	0	0	1	3	0	0	1	0	2	0	0	0	0	0	0	2	0	0	0	0	0	0	0	0	0	0	0	0	0	0	0	0	0	0	0	0	0	0	0	0	26	0
Phy1670	4	1	6	2	6	4	0	3	1	0	0	3	1	2	6	0	0	0	7	0	2	1	0	2	1	5	0	0	0	0	0	0	0	0	5	6	0	1	0	0	0	0	0	0	0	0	0	2	0
Phy277	26	39	114	68	67	76	4	4	4	24	33	14	47	63	35	55	14	1	9	20	5	53	28	73	49	26	1	4	3	20	26	14	13	27	72	24	18	42	19	5	4	27	4	15	4	2	4	236	1
Phy1931	0	0	0	5	2	3	0	0	0	1	2	0	0	4	3	2	0	0	0	0	0	0	2	3	0	0	0	0	1	0	0	0	0	0	7	17	0	1	1	0	0	2	0	1	2	0	0	3	0
Phy1285	0	1	14	2	1	2	4	0	4	5	4	0	2	5	0	3	0	0	1	1	0	8	0	14	2	0	0	0	0	0	0	0	10	0	0	0	0	1	0	0	0	1	0	0	0	0	0	47	0
Phy1072	0	4	12	3	6	4	0	0	0	2	5	0	6	5	4	4	0	0	6	3	6	3	2	27	3	4	0	0	0	1	0	19	0	0	5	4	2	0	2	2	1	0	1	1	6	0	0	16	0
Phy583	1	7	43	7	7	10	2	1	2	6	10	7	10	10	7	6	5	1	1	3	15	15	6	19	11	7	1	1	0	1	5	6	6	0	9	3	0	1	1	0	0	0	0	0	0	0	0	95	2
Phy46	115	159	403	201	194	207	118	109	141	157	227	74	240	350	202	216	131	71	141	167	144	572	227	601	249	255	42	31	94	178	49	104	190	122	328	183	53	53	28	13	35	38	15	30	29	27	129	691	110
Phy43	190	214	682	277	227	281	90	106	67	263	202	84	190	343	203	225	174	21	143	161	89	479	159	469	175	135	24	46	104	172	31	80	178	49	240	137	38	55	29	25	26	63	26	37	30	24	85	1121	96
Phy175	38	35	130	104	418	151	56	38	27	40	49	21	41	92	99	121	25	10	15	24	18	145	31	112	88	34	4	6	35	41	6	22	40	28	61	61	34	44	19	3	7	20	15	12	17	4	19	236	13
Phy69	112	202	244	141	31	110	119	64	123	191	202	47	76	125	63	130	74	116	120	129	60	455	130	319	103	164	36	85	63	70	12	59	177	39	154	155	70	94	41	96	85	127	75	48	47	35	133	1	73
Phy2673	0	0	1	0	0	2	0	0	0	0	1	0	2	0	0	0	0	0	0	0	0	2	0	1	0	0	0	0	0	0	0	0	0	0	3	0	1	0	1	0	0	0	0	0	1	0	0	0	0
Phy1249	0	0	1	3	0	1	0	4	1	1	0	0	1	0	0	0	1	0	0	0	2	0	0	1	0	0	4	0	22	0	0	0	0	0	0	0	21	56	16	3	0	1	2	0	0	0	1	0	0
Phy1327	1	1	9	3	4	6	3	0	0	0	0	0	4	2	1	3	0	0	0	0	0	0	1	6	1	0	0	0	0	0	0	0	0	0	3	0	0	1	0	0	0	0	0	0	0	0	0	56	0
Phy358	21	17	40	60	35	59	12	7	29	31	34	7	34	33	22	33	0	2	10	22	19	60	34	63	22	25	0	0	6	38	0	7	12	28	25	47	31	39	11	12	17	11	20	6	6	8	2	43	2
Phy865	2	5	8	1	1	14	2	0	8	1	2	0	4	1	6	10	22	8	3	1	0	1	2	8	5	8	0	3	1	16	1	1	15	4	18	14	0	0	0	1	0	2	0	0	0	0	0	62	1
Phy70	2	16	0	7	0	0	21	11	7	232	536	0	10	3	0	0	3	0	0	6	23	563	236	3	0	2	9	0	0	31	3	26	66	0	1	0	10	1	2	8	12	42	90	0	0	1	4	0	15
Phy1006	0	0	0	0	0	0	3	1	0	3	17	0	0	0	0	0	0	0	0	2	0	17	8	0	0	0	0	0	0	1	0	0	2	0	0	0	0	0	0	0	1	1	7	1	0	0	0	0	0
Phy2502	0	0	1	2	2	4	0	0	0	1	1	0	2	1	2	0	0	0	0	0	1	3	2	0	5	1	0	0	0	0	0	0	0	0	2	0	0	0	0	0	0	0	0	0	0	0	3	8	0
Phy1905	1	3	2	7	3	4	0	4	0	1	1	1	0	1	1	4	3	0	0	0	1	0	2	0	0	1	0	0	2	0	0	0	0	0	0	0	0	0	0	0	4	0	0	0	0	0	0	12	0
Phy2610	0	0	0	0	0	0	0	0	0	0	1	3	0	1	0	1	2	0	0	0	0	0	0	1	0	0	8	1	0	0	0	2	0	8	0	0	0	0	0	0	0	0	0	0	1	0	13	0	0
Phy1169	0	0	3	0	3	6	16	24	24	0	0	0	1	1	0	0	26	10	0	1	7	3	0	0	0	0	0	0	1	12	1	0	3	3	1	0	9	1	2	1	3	3	2	0	1	9	0	0	0
Phy2574	0	0	2	0	1	0	2	1	4	0	0	0	1	0	0	0	0	0	0	0	0	0	0	3	6	0	0	0	3	0	0	0	0	0	0	0	1	8	3	0	1	0	0	0	0	0	0	1	0
Phy2520	2	0	0	0	0	1	0	0	2	0	0	1	0	1	1	1	0	0	0	1	0	1	1	1	0	0	1	0	1	4	0	0	4	0	0	0	2	0	0	0	0	1	0	3	0	3	4	0	0
Phy481	7	13	15	30	55	48	16	8	11	3	26	0	19	29	19	28	1	1	17	10	11	35	7	58	16	17	2	2	2	10	0	0	3	15	17	33	10	10	8	2	0	7	1	3	4	3	9	47	5
Phy1111	0	1	10	3	2	3	0	2	0	3	0	0	3	0	0	5	0	0	0	2	12	8	0	5	2	4	0	0	1	0	0	0	0	0	7	0	0	0	0	0	0	0	0	0	0	0	0	52	1
Phy585	13	2	2	56	54	33	22	8	5	19	42	2	6	5	9	34	2	3	3	13	1	52	15	24	15	6	0	0	13	4	0	0	2	30	7	1	27	49	21	24	19	12	4	6	3	1	7	1	1
Phy31	188	220	628	407	529	406	84	86	82	302	346	64	367	508	360	459	195	32	127	212	186	708	274	734	421	341	55	44	142	258	40	120	345	109	608	341	90	110	34	72	63	129	79	76	48	33	95	849	140
Phy679	7	5	39	6	24	10	7	6	1	10	2	5	1	10	6	6	0	2	1	0	1	7	0	8	1	10	0	1	14	0	0	0	0	0	4	0	1	1	0	0	0	3	0	0	1	0	4	103	4
Phy1876	1	4	9	2	0	5	0	0	0	0	1	2	0	1	2	1	0	0	0	3	2	0	0	4	0	0	0	0	0	1	0	0	1	4	0	1	0	1	1	0	0	1	0	0	0	0	0	14	0
Phy1498	0	0	0	0	1	0	0	0	0	0	0	0	0	0	0	0	1	0	0	0	0	0	0	1	0	0	12	0	0	0	0	0	0	0	0	0	39	4	1	0	0	0	0	0	0	0	0	0	0
Phy2579	0	0	0	0	1	0	3	0	0	0	0	3	2	2	1	0	0	1	1	1	0	0	2	1	1	0	0	1	0	0	0	1	0	0	0	0	1	0	0	0	0	0	0	0	0	0	1	1	0
Phy510	2	5	15	7	7	14	7	2	6	7	11	1	5	17	9	14	3	2	6	4	9	43	13	27	10	12	3	0	21	16	0	15	5	1	24	43	1	3	4	4	1	8	8	3	0	0	0	10	3
Phy134	22	32	105	43	30	81	45	33	31	47	57	18	60	103	63	83	78	55	37	61	34	159	94	213	82	85	20	16	60	83	36	21	97	26	111	91	17	39	8	8	16	16	17	17	19	28	22	73	45
Phy983	0	1	0	0	0	0	16	0	0	19	33	0	1	2	0	0	33	0	0	3	6	5	4	0	0	0	0	3	5	0	4	0	2	0	0	0	2	0	0	3	7	0	0	0	0	0	0	0	1
Phy841	1	5	18	2	8	4	1	2	2	2	7	1	6	8	3	12	0	0	2	5	4	10	2	17	1	2	0	0	0	4	0	6	18	0	0	1	1	2	0	1	0	1	0	0	0	0	0	45	0
Phy364	5	24	42	17	12	26	13	7	10	18	24	6	25	31	26	21	8	3	9	10	15	53	7	77	26	25	2	0	9	31	1	20	23	7	33	19	3	6	4	1	2	12	7	18	1	3	5	27	7
Phy385	2	16	37	20	12	24	2	4	9	21	19	6	22	37	16	26	13	1	10	18	8	47	25	45	39	14	5	0	12	26	4	5	54	11	40	30	4	4	7	5	10	12	6	3	2	0	0	18	5
Phy603	3	11	38	8	13	12	1	1	0	4	13	0	11	14	13	14	1	0	0	3	4	12	13	31	15	5	1	0	0	1	1	4	14	5	16	17	1	1	0	2	0	4	3	1	2	4	0	66	1
Phy746	2	3	36	4	11	10	4	4	0	3	7	1	3	7	4	14	0	0	1	2	3	6	13	10	7	7	0	0	1	4	5	0	0	9	5	3	1	3	0	0	0	1	0	0	1	0	8	42	2
Phy1759	0	0	0	3	3	0	1	0	1	1	5	3	1	1	6	0	0	0	1	1	5	0	1	3	3	0	0	0	0	1	0	0	0	1	3	3	0	0	0	1	1	1	0	0	0	0	0	2	1
Phy1815	2	0	1	1	9	1	3	3	6	2	0	0	0	2	0	2	1	1	3	1	1	6	3	3	2	2	0	0	0	1	0	1	0	5	1	0	3	3	0	0	1	0	0	0	0	0	0	2	0
Phy45	93	116	275	185	142	152	137	105	188	170	192	89	225	300	206	249	141	161	227	189	69	544	275	638	245	217	46	60	158	109	41	50	197	77	361	226	42	100	26	40	31	86	70	50	30	23	50	238	99
Phy884	0	2	3	1	5	5	1	3	9	0	0	0	1	1	0	5	2	0	4	3	2	2	3	2	9	1	0	4	0	0	0	0	3	0	3	0	5	29	4	0	3	0	2	0	0	0	0	22	0
Phy601	6	3	8	5	14	6	4	8	2	5	11	0	10	12	2	7	8	7	3	7	5	21	16	19	14	15	0	5	0	10	0	4	17	3	10	25	3	6	2	2	3	0	2	1	1	0	0	3	4
Phy2036	1	1	8	2	1	1	0	1	2	1	0	0	0	2	1	3	0	0	0	1	0	0	3	6	1	1	0	0	0	0	0	0	3	0	3	2	0	0	0	0	0	0	0	0	0	0	0	9	0
Phy1942	1	0	0	1	1	6	0	0	1	2	2	8	1	2	2	4	1	0	1	0	0	7	1	3	0	0	0	0	0	0	0	1	0	1	2	0	0	3	0	1	1	0	0	1	0	0	0	0	0
Phy649	3	5	6	2	0	3	4	3	1	6	4	2	8	5	7	3	4	1	4	5	6	12	7	9	5	18	0	0	7	0	0	6	0	1	5	3	1	1	0	2	1	2	0	0	0	0	0	17	6
Phy504	6	4	13	14	12	10	3	2	9	14	16	5	10	12	5	10	4	4	15	7	9	15	11	24	14	11	0	0	0	15	1	0	13	3	11	4	7	10	13	0	1	4	1	3	2	0	3	28	9
Phy2198	2	2	1	1	0	0	1	0	0	0	1	0	0	1	0	0	0	4	0	0	4	0	0	1	0	1	0	0	0	3	0	0	0	0	1	0	0	0	2	0	0	0	0	0	0	0	0	0	0
Phy1340	5	1	2	1	0	1	0	0	1	1	3	1	3	6	1	2	0	0	1	1	7	3	0	0	2	0	0	0	4	3	0	0	5	0	4	2	1	0	0	1	0	0	0	0	0	0	1	8	0
Phy329	10	31	22	11	13	17	5	6	11	16	15	8	21	24	22	20	17	8	10	29	8	56	23	74	10	22	13	5	12	33	13	15	16	3	32	14	3	10	4	4	7	10	4	10	0	6	23	4	6
Phy2592	0	0	0	3	1	1	0	0	3	0	1	1	3	1	0	2	0	1	1	0	0	1	0	2	1	0	0	0	0	0	0	0	3	0	0	0	0	0	0	0	0	1	0	0	0	0	0	0	0
Phy2120	1	1	4	0	0	0	0	0	0	0	0	0	1	1	2	0	0	0	0	0	0	2	0	2	1	0	0	0	0	0	0	0	0	0	0	0	0	0	0	0	0	0	0	0	0	0	0	17	0
Phy2199	0	1	4	4	0	2	0	0	0	0	1	0	0	2	0	1	0	0	3	0	0	0	2	3	0	0	0	0	0	0	0	0	0	0	1	1	4	0	0	0	0	0	0	0	1	1	0	3	0
Phy1137	0	0	0	0	1	0	2	0	9	0	0	0	0	0	0	0	2	0	1	0	3	0	0	1	0	0	3	2	45	0	0	0	0	0	0	0	25	40	26	1	0	3	0	0	0	0	0	1	0
Phy2197	0	0	2	0	0	0	0	0	0	0	2	0	0	1	1	1	0	0	0	0	0	0	1	1	3	1	0	0	0	0	0	0	0	0	0	4	0	0	0	0	0	0	0	1	0	0	0	18	0
Phy1089	0	4	12	4	3	3	0	0	0	2	2	4	4	4	2	5	0	0	3	5	4	5	6	8	3	3	0	0	0	0	0	0	0	0	5	0	0	1	0	0	0	1	0	0	0	0	1	32	0
Phy2578	0	0	5	1	0	0	0	0	0	0	3	0	0	0	1	0	0	0	0	0	0	0	0	1	1	0	0	0	0	0	0	0	0	0	0	0	0	0	0	0	0	0	0	0	0	0	0	2	0
Phy2349	0	1	0	0	1	0	0	3	0	0	0	0	2	1	2	0	0	0	0	2	0	0	0	3	0	0	0	0	0	2	0	0	0	2	0	0	0	0	0	0	0	0	0	0	0	0	0	1	2
Phy1623	3	7	2	1	7	5	0	3	10	2	3	0	1	1	2	1	0	0	0	3	0	3	0	2	1	0	7	0	0	1	0	0	0	0	3	2	0	1	0	0	2	7	0	0	0	0	0	9	0
Phy2674	0	0	5	0	0	4	0	0	0	0	0	0	0	2	0	0	0	0	0	0	1	5	0	0	0	0	0	0	0	0	0	0	0	0	0	0	0	0	0	0	0	0	0	0	0	3	0	5	0
Phy73	2	0	5	1	0	1	0	0	0	0	1	0	1	0	1	1	0	0	0	0	0	4	6	0	0	1	0	0	0	0	0	4	2	0	0	1	0	0	0	3	3	1412	103	0	3	103	10	0	2
Phy68	75	96	387	235	361	311	62	51	61	141	153	34	185	276	190	281	16	23	45	63	92	307	134	462	204	176	15	19	26	103	12	16	115	94	277	181	74	103	47	15	28	60	39	75	37	35	15	620	23
Phy47	101	183	531	203	166	286	35	58	42	159	202	60	272	370	217	235	72	11	64	105	128	425	195	581	270	245	36	45	73	151	34	56	205	87	394	235	41	62	22	26	64	82	55	105	44	83	62	1042	69
Phy2363	0	3	0	1	2	1	0	1	0	0	0	0	1	2	1	0	0	0	0	0	0	1	0	1	3	1	2	1	0	0	0	0	5	0	0	3	0	0	0	0	0	0	0	0	0	0	0	1	0
Phy204	33	33	141	41	58	37	27	11	18	49	39	26	46	72	40	55	14	0	12	18	40	98	38	101	58	49	2	2	4	36	2	14	35	17	36	35	5	14	2	4	5	38	31	5	9	5	18	247	21
Phy625	6	9	13	12	7	26	5	2	2	11	11	4	5	23	10	17	2	0	4	2	8	24	7	18	23	8	2	0	1	3	3	0	16	2	15	9	7	16	8	0	3	3	0	0	1	0	0	38	5
Phy640	0	0	0	0	6	0	41	55	49	0	1	0	1	0	0	0	80	0	29	0	0	4	0	1	0	0	6	10	36	0	0	0	1	0	0	0	21	29	6	0	0	0	0	0	0	0	1	0	0
Phy1904	1	0	10	1	3	3	0	0	0	1	1	0	0	3	2	3	0	0	0	0	1	2	0	1	1	1	0	0	0	0	0	0	0	0	1	0	0	0	0	0	0	1	0	0	0	0	0	7	0
Phy2051	4	2	5	2	4	1	0	0	0	0	4	0	1	1	1	2	0	0	0	0	1	1	0	0	1	2	0	0	1	0	6	0	0	0	1	0	0	0	0	0	0	0	0	0	0	0	0	9	0
Phy1704	1	1	9	1	2	2	0	1	0	6	2	0	1	2	2	1	5	0	0	1	0	3	0	4	1	0	0	0	0	0	0	0	0	0	0	0	0	0	0	1	0	0	0	0	0	0	0	7	1
Phy2612	1	1	4	2	2	1	0	0	0	1	2	0	0	1	0	1	0	0	0	4	0	0	0	1	3	0	0	0	0	0	0	0	0	0	0	0	0	0	1	0	0	0	0	0	0	0	0	7	0
Phy2297	0	0	2	1	0	1	2	0	0	0	0	0	0	0	1	0	1	0	4	0	0	0	0	0	0	4	0	2	4	0	0	0	1	0	3	0	0	0	0	0	0	0	3	0	2	0	30	3	3
Phy609	12	18	54	20	5	10	1	3	2	12	9	2	2	15	6	8	4	0	1	4	4	13	7	24	10	12	0	0	0	9	0	0	3	6	7	14	2	0	1	3	0	1	0	1	3	0	0	98	0
Phy1204	0	3	11	0	1	2	0	0	0	3	3	0	1	2	5	2	0	0	0	1	1	4	0	9	3	2	0	0	0	0	0	0	0	0	7	2	0	0	3	0	0	2	0	1	0	0	0	32	2
Phy2613	0	0	0	0	0	0	0	0	0	0	0	0	0	0	0	0	1	0	0	0	0	0	0	0	0	0	0	3	4	0	0	0	0	0	2	0	13	14	2	0	0	0	0	0	0	0	0	0	0
Phy907	3	3	11	8	11	19	6	1	3	7	4	7	7	7	3	7	3	6	1	2	0	7	4	13	8	0	0	0	0	2	0	0	0	6	7	0	5	6	1	0	0	9	5	0	0	8	13	36	0
Phy1473	0	4	13	4	3	1	0	1	0	0	3	0	1	4	3	0	0	0	0	0	4	5	1	4	5	0	0	0	1	0	0	0	0	0	7	0	2	0	0	0	1	0	0	0	0	0	0	18	0
Phy1737	3	1	6	9	16	8	2	0	6	2	0	0	1	3	0	2	0	0	0	0	0	3	0	5	3	0	0	0	0	0	0	0	0	10	0	0	0	2	0	0	0	0	0	2	0	0	0	11	0
Phy536	8	13	27	18	13	17	0	2	0	11	12	0	13	17	9	17	0	0	0	12	8	11	9	19	19	14	0	1	0	16	0	4	18	0	24	21	6	3	2	2	4	11	5	4	1	3	0	23	1
Phy254	15	31	41	89	152	109	20	15	11	35	24	16	29	38	47	76	1	2	14	20	20	77	35	101	37	29	5	0	23	30	0	22	19	5	31	51	36	61	26	5	10	23	4	37	21	8	11	60	8
Phy1180	0	3	5	0	2	4	0	0	0	5	4	0	4	6	3	11	0	0	0	2	0	6	5	3	0	9	0	0	0	0	0	0	8	3	13	5	0	0	0	0	0	3	0	5	0	0	12	15	0
Phy39	199	255	558	321	281	428	182	144	181	292	299	47	235	421	272	308	178	39	159	139	168	388	189	647	288	244	44	46	152	201	76	48	161	87	383	308	76	124	60	26	36	61	39	45	24	26	106	740	148
Phy483	11	8	37	30	46	39	5	27	4	16	19	2	15	33	19	14	4	2	18	12	2	54	19	53	23	4	0	0	3	5	0	1	14	8	28	5	3	3	2	0	2	10	4	12	4	4	0	42	1
Phy1727	0	0	0	2	1	3	0	0	5	0	2	0	0	3	0	0	0	0	0	0	0	5	6	1	5	0	0	0	0	0	0	0	4	0	14	0	0	0	0	0	0	0	0	0	2	0	0	2	0
Phy152	59	68	196	83	64	140	2	4	11	78	127	24	114	168	84	111	4	2	9	34	82	110	79	208	83	102	13	0	15	64	17	19	158	29	157	119	11	9	1	13	48	68	35	43	34	0	0	174	2
Phy2675	0	0	0	2	0	0	0	0	0	0	0	0	0	1	1	0	0	0	0	0	0	0	0	4	0	0	0	3	0	2	0	0	0	0	0	0	0	0	0	0	0	0	0	0	0	0	0	1	0
Phy2006	0	2	5	4	2	3	0	0	0	1	1	0	0	1	1	4	0	0	0	1	7	0	1	7	0	0	0	0	0	0	13	0	0	0	0	0	0	0	0	0	0	0	2	0	1	0	0	5	0
Phy309	17	32	108	23	11	40	1	8	0	25	21	0	24	45	21	34	0	0	2	21	34	26	18	42	19	42	0	1	4	7	0	0	69	36	35	5	4	5	3	9	6	1	8	3	0	8	8	467	1
Phy2533	1	0	2	1	1	1	0	0	1	2	2	0	5	0	0	0	0	0	0	0	0	3	1	0	0	6	0	0	0	0	0	0	0	0	0	0	0	0	0	0	0	0	0	0	0	0	0	2	0
Phy1678	0	0	15	1	2	1	4	0	0	2	4	0	5	2	2	0	0	0	0	1	0	2	3	1	1	0	0	0	0	0	0	0	0	0	1	3	1	0	0	0	0	0	0	0	0	0	0	10	0
Phy1833	0	1	7	2	1	3	0	0	0	1	3	0	0	4	0	1	0	0	0	0	1	3	0	5	0	0	0	2	0	0	0	0	1	0	0	0	0	0	2	0	0	2	0	0	0	0	0	26	0
Phy1794	2	0	0	1	13	3	0	8	0	0	0	0	2	3	1	2	0	0	0	2	1	4	1	4	0	3	0	0	4	0	0	0	0	0	0	0	0	1	0	0	1	0	0	0	0	0	0	1	0
Phy993	1	0	24	2	5	5	3	1	0	0	7	0	3	3	0	1	0	0	0	7	1	2	0	3	0	1	0	1	0	0	0	0	0	9	0	1	0	0	0	0	1	4	0	0	0	0	0	131	0
Phy1986	0	2	1	2	5	1	4	0	1	0	0	2	4	1	0	1	0	0	0	3	0	2	0	4	1	0	0	0	0	3	0	0	0	2	3	0	0	0	0	1	0	3	0	0	0	0	0	3	2
Phy712	4	12	9	14	18	21	8	0	6	14	14	0	5	4	3	7	3	0	2	4	4	14	8	29	5	1	0	1	4	15	0	1	8	19	11	6	5	4	0	14	4	40	4	16	13	1	1	0	0
Phy708	3	5	22	10	3	9	0	1	0	1	7	7	8	12	3	14	0	1	1	2	4	13	12	9	6	4	0	0	1	6	1	2	3	10	24	0	4	6	2	0	3	3	2	5	2	0	0	29	0
Phy1848	0	0	0	3	4	10	2	3	5	0	2	0	1	0	3	5	0	2	1	1	0	8	0	17	1	0	0	0	1	0	0	0	0	10	0	0	3	4	4	6	0	2	3	3	0	0	0	0	0
Phy1320	0	0	0	0	0	1	1	0	0	0	0	2	0	0	0	0	0	0	0	0	0	1	0	0	0	1	0	0	0	0	0	0	0	0	0	0	0	0	0	0	0	0	5	0	0	0	0	0	0
Phy1508	1	1	6	2	8	1	0	0	4	0	1	0	1	5	2	4	0	0	0	0	5	2	0	5	0	0	0	0	0	2	0	0	2	0	6	0	0	2	0	0	1	0	0	0	0	0	0	14	0
Phy2695	0	0	2	1	5	0	0	0	0	1	0	0	1	1	0	4	0	0	0	4	3	0	0	0	0	0	0	0	0	0	0	0	0	0	2	0	0	0	0	0	0	0	0	0	0	0	0	3	0
Phy1930	0	0	3	2	1	3	2	0	11	0	0	0	0	0	2	1	0	0	0	0	0	8	1	2	1	0	0	0	0	0	0	0	0	0	0	0	0	0	0	0	0	0	0	0	0	0	0	13	0
Phy1711	0	0	5	0	2	0	8	8	6	4	0	2	1	1	0	3	0	1	1	0	0	2	0	1	1	1	0	0	0	0	0	0	0	0	1	0	5	1	0	0	0	0	0	0	0	0	0	17	11
Phy486	5	14	26	11	13	20	6	2	1	8	14	0	22	23	9	19	0	0	9	6	4	21	18	55	15	4	2	0	4	14	20	1	17	2	40	64	5	1	0	2	9	3	3	5	4	0	3	43	0
Phy2270	0	0	0	0	0	0	0	0	0	0	0	0	0	0	0	0	0	0	0	0	0	0	0	0	0	0	0	0	0	0	0	0	0	0	0	0	0	0	0	0	0	0	1	0	0	0	0	0	0
Phy416	12	28	63	40	35	47	8	7	5	31	20	0	18	36	14	31	6	2	5	12	5	47	17	61	13	33	3	1	2	6	0	8	9	4	24	2	1	4	1	2	1	0	11	3	1	5	6	138	4
Phy678	2	6	31	14	13	9	2	8	0	3	1	5	14	26	13	9	0	0	0	0	5	7	1	17	14	20	0	0	0	1	0	0	15	8	10	5	1	0	0	0	0	0	0	3	3	0	0	93	4
Phy2652	0	0	0	2	0	0	1	2	0	0	0	4	0	0	0	0	0	0	1	1	0	0	0	0	0	0	0	0	0	1	0	0	0	0	0	0	5	1	1	3	0	30	0	0	0	0	0	0	0
Phy861	4	8	26	8	7	8	6	5	4	3	7	1	4	13	3	4	0	6	12	7	3	3	7	4	9	8	0	1	4	1	0	0	0	0	3	0	1	2	2	1	1	3	0	0	1	9	0	72	0
Phy1923	0	4	4	2	2	3	0	0	0	1	0	0	0	1	0	1	0	0	0	1	0	5	2	0	1	0	0	0	0	0	0	0	1	0	0	0	0	1	0	0	1	0	0	4	0	0	0	27	0
Phy1834	1	4	8	2	0	1	0	0	0	4	0	0	2	4	0	1	0	0	0	0	3	6	1	2	1	5	0	0	0	0	0	0	0	6	0	0	0	0	0	0	0	0	0	1	0	0	0	11	1
Phy968	3	4	3	2	2	2	0	3	0	0	2	0	0	4	1	4	0	0	1	1	0	3	3	8	2	1	0	1	0	0	0	19	5	1	8	1	0	1	1	1	0	0	0	3	0	0	0	3	4
Phy2054	0	0	5	0	0	0	0	0	0	0	0	0	0	1	0	0	0	0	1	0	0	0	0	4	0	0	0	0	7	0	0	0	3	0	0	5	0	0	0	0	0	0	0	1	0	0	0	2	0
Phy517	12	8	36	21	10	15	8	0	0	17	18	3	12	19	12	7	0	0	0	8	34	20	18	23	18	10	0	0	5	2	0	3	13	2	12	5	4	3	0	0	1	2	6	11	0	2	1	87	0
Phy846	5	7	19	6	9	3	0	1	0	6	15	0	6	11	3	6	5	0	0	4	6	7	5	14	10	10	0	0	0	15	2	5	1	0	7	5	2	4	1	0	0	0	2	0	1	8	0	43	0
Phy388	11	7	44	23	13	28	4	0	0	28	28	3	28	25	18	26	9	0	3	9	10	28	26	48	25	16	1	4	1	16	0	2	46	10	54	39	3	15	5	2	3	5	0	5	6	2	4	193	2
Phy2597	0	0	2	0	0	1	0	2	0	0	2	0	0	1	2	3	0	0	0	0	1	3	3	2	0	0	0	0	0	0	0	0	0	0	0	0	0	0	1	0	0	0	0	0	0	0	0	6	0
Phy2409	0	1	4	2	4	1	0	0	0	0	0	0	0	0	1	2	0	0	0	0	1	2	1	5	1	0	0	0	1	0	0	0	6	0	2	0	0	3	0	0	0	0	0	0	0	0	0	4	0
Phy2748	0	0	1	0	0	0	1	1	2	0	0	0	1	0	1	0	0	0	2	0	1	0	1	2	1	0	0	0	0	0	0	0	0	0	0	0	9	5	5	0	0	2	0	0	0	0	0	0	0
Phy203	7	4	6	21	12	10	33	26	22	59	25	1	11	9	7	14	8	5	13	15	16	73	19	17	4	0	2	1	1	7	4	2	5	4	4	8	26	46	19	39	33	92	75	4	0	266	2	6	2
Phy460	14	9	21	74	65	55	29	8	11	23	31	10	14	19	30	29	7	15	8	9	4	44	16	58	20	14	2	1	3	2	0	0	18	21	7	23	9	19	10	18	5	15	6	18	10	0	17	5	3
Phy1004	5	3	24	6	6	10	0	0	0	1	3	4	6	15	9	10	0	0	0	4	0	13	4	7	6	4	0	0	0	1	0	0	0	6	5	18	0	0	0	1	0	0	4	3	0	1	0	48	0
Phy1364	2	0	9	7	2	3	3	3	0	1	2	0	1	4	4	4	0	0	2	0	3	2	0	5	2	1	0	0	0	2	0	0	1	0	5	4	0	2	0	0	1	1	0	0	3	0	0	40	0
Phy296	18	34	71	61	29	43	15	12	5	46	44	18	34	56	40	34	13	2	17	16	35	48	24	80	20	40	2	4	11	46	0	8	24	4	44	37	11	32	6	2	5	18	6	4	8	0	6	173	4
Phy2334	1	0	3	0	1	4	0	0	0	0	0	0	0	2	0	0	0	0	0	0	0	0	0	0	0	0	0	0	0	0	0	0	0	0	0	0	0	0	0	0	0	0	0	0	0	0	0	33	0
Phy1393	2	1	10	5	0	2	0	0	0	3	1	1	6	5	6	0	0	0	0	1	0	5	0	5	8	6	0	0	0	0	0	0	4	0	7	6	1	1	0	1	0	0	6	1	1	0	0	8	0
Phy730	3	4	28	7	11	13	0	3	0	1	11	0	4	6	4	6	0	0	1	1	8	4	4	17	4	1	0	0	0	14	0	0	8	2	4	1	1	10	4	6	1	4	8	0	3	5	5	171	1
Phy2233	0	0	4	1	0	5	1	0	2	2	1	0	0	0	2	2	5	0	0	0	0	1	1	2	1	0	0	0	0	0	0	0	0	0	0	0	0	4	2	0	0	0	0	1	0	0	1	9	0
Phy1003	6	6	16	4	15	9	5	7	4	14	5	0	2	4	6	3	0	1	0	1	0	10	3	8	2	2	0	0	3	4	0	0	2	0	6	3	3	2	1	0	1	0	3	2	0	0	2	65	0
Phy631	4	7	33	12	21	14	1	11	9	16	11	0	12	14	7	13	0	4	2	3	6	19	5	24	7	9	0	0	11	3	0	0	12	5	19	12	5	5	3	1	1	4	2	1	8	1	1	75	0
Phy2009	0	1	3	2	1	1	0	1	0	2	5	0	1	1	3	1	0	0	0	0	0	3	3	4	1	0	1	0	1	3	0	2	3	1	3	0	0	1	0	0	0	3	0	1	0	4	0	5	0
Phy1884	5	1	5	0	2	0	0	2	0	3	1	0	1	5	1	2	0	0	1	0	4	0	0	5	2	0	0	0	0	0	0	5	1	0	7	0	0	4	1	0	0	0	2	0	7	0	0	4	0
Phy2485	0	0	2	1	1	0	2	4	0	0	2	0	0	1	0	0	0	0	0	0	2	0	0	2	3	0	4	0	0	0	0	0	0	0	0	0	0	0	0	0	0	0	0	0	0	0	20	0	0
Phy2110	1	0	1	2	2	1	0	0	0	0	6	0	2	2	0	3	0	0	0	1	0	2	0	0	2	1	0	0	0	0	0	0	0	0	0	0	1	0	1	2	2	0	0	0	0	0	2	3	0
Phy584	8	9	11	14	23	15	13	9	5	10	7	7	15	21	3	19	6	0	5	7	0	23	15	16	3	8	0	4	5	4	20	0	9	6	7	9	21	32	8	1	1	4	1	8	4	0	3	50	1
Phy2202	0	1	3	0	0	0	3	3	0	0	1	0	0	2	1	0	0	0	1	0	0	2	1	1	0	0	0	0	0	0	0	0	0	0	1	0	0	0	0	0	0	0	2	0	0	0	0	8	2
Phy1521	3	3	5	3	3	0	3	1	2	4	1	0	3	3	0	2	0	0	2	0	0	0	1	5	1	3	0	0	0	0	0	0	0	2	2	0	5	0	0	0	0	4	0	0	0	0	0	6	0
Phy2318	2	3	0	1	1	4	0	0	0	1	0	0	2	0	1	0	0	0	0	0	0	1	0	2	1	0	0	0	0	2	0	0	0	5	0	0	0	0	0	0	0	0	1	0	0	0	0	4	0
Phy1672	0	0	7	2	4	2	0	0	0	0	2	0	1	3	3	2	0	0	0	0	0	1	4	3	2	0	0	0	0	0	0	0	0	0	1	0	0	0	2	3	0	0	0	0	2	0	2	37	0
Phy398	23	19	43	11	18	19	15	14	22	23	29	0	17	33	12	19	2	23	28	36	10	16	7	28	21	24	3	4	10	7	10	14	4	3	12	15	6	12	5	1	3	2	2	10	2	0	0	115	9
Phy253	17	37	53	37	12	27	16	14	17	40	36	7	33	47	40	27	7	4	20	24	15	107	24	86	65	43	4	7	14	24	5	10	32	5	40	44	13	5	3	3	10	16	8	24	9	6	15	51	36
Phy2008	0	0	2	1	0	0	0	0	0	0	1	0	2	1	1	2	5	2	0	0	0	1	0	2	0	0	0	0	2	3	7	0	0	0	0	1	0	0	0	0	0	0	0	0	0	0	0	4	0
Phy412	8	10	18	21	11	16	11	6	2	20	16	0	17	18	11	15	19	5	9	22	8	37	16	31	12	24	1	1	14	41	4	4	25	5	18	14	0	1	0	3	7	10	10	5	6	0	5	21	5
Phy949	1	2	38	2	18	18	1	0	0	1	1	0	2	8	12	5	0	0	0	0	0	6	2	13	9	3	0	0	0	0	1	0	6	8	8	2	5	0	1	1	1	2	0	0	6	0	0	60	0
Phy1729	0	1	0	3	1	1	1	1	0	2	3	0	5	4	0	1	0	0	0	1	3	4	0	2	4	3	0	0	3	0	0	0	0	0	0	1	3	0	0	0	0	0	0	0	0	0	0	1	0
Phy2031	0	0	4	0	3	0	0	0	0	1	2	0	3	3	3	1	0	0	0	0	0	0	0	3	0	3	0	0	0	0	0	0	0	2	2	1	0	0	0	0	0	0	1	0	0	0	0	1	0
Phy516	11	11	53	10	6	16	4	2	0	12	21	3	11	17	8	9	7	3	2	9	4	22	3	29	10	17	0	0	1	4	3	1	2	3	1	22	3	1	2	1	1	3	4	3	3	5	1	178	3
Phy1571	1	2	2	3	1	3	1	1	0	2	2	0	4	4	0	4	0	0	3	6	0	3	4	0	3	0	0	0	0	0	2	0	4	0	0	2	0	0	0	0	1	0	0	0	0	0	0	7	1
Phy859	9	2	3	5	2	3	2	1	1	11	7	0	4	12	3	6	7	0	5	2	0	8	6	13	2	5	0	2	1	2	16	3	3	0	4	7	2	0	1	0	0	1	3	2	0	0	0	12	5
Phy635	0	1	5	4	0	2	4	2	0	1	1	2	1	1	3	1	3	0	3	8	1	2	2	5	0	2	0	1	6	10	1	0	0	0	3	0	8	18	2	58	8	37	23	0	0	0	1	4	0
Phy1965	0	1	5	1	2	2	0	0	0	1	4	4	2	6	4	4	0	2	0	3	0	0	0	4	4	1	0	0	0	0	0	0	0	0	0	0	0	0	0	0	0	0	0	0	0	0	0	4	0
Phy1881	1	0	3	7	3	2	0	0	0	5	2	0	0	1	2	0	0	0	0	0	0	0	1	3	0	4	0	0	0	0	0	0	0	5	3	0	2	1	0	2	0	0	0	2	0	0	0	27	0
Phy190	36	51	65	63	24	32	36	25	32	49	54	6	57	62	53	49	50	4	38	38	33	113	63	143	58	44	23	8	32	45	16	10	40	14	77	39	11	20	5	3	8	12	9	3	9	16	39	52	24
Phy717	5	11	13	6	2	4	3	11	9	6	10	2	8	9	7	3	6	0	10	4	1	18	4	11	9	2	0	0	5	7	8	0	11	3	17	11	2	5	1	1	4	11	0	2	0	0	2	8	3
Phy249	29	52	63	36	22	27	45	23	24	55	61	19	33	55	39	33	57	12	42	47	9	82	47	76	43	26	1	12	43	20	0	6	38	7	38	28	10	15	9	14	9	11	6	10	3	2	18	74	23
Phy531	7	14	24	13	9	16	2	1	8	5	23	6	4	8	6	7	3	3	8	6	7	23	8	23	9	10	3	0	3	9	3	1	7	6	6	7	11	9	4	5	3	14	18	5	8	1	1	1	2
Phy1625	0	6	2	1	2	2	0	0	4	6	4	0	4	2	1	3	1	0	0	3	0	0	0	3	4	0	0	0	0	0	0	0	4	0	1	0	0	3	0	0	0	2	0	0	0	0	0	7	0
Phy322	12	25	53	36	23	49	12	9	5	23	29	6	25	66	30	35	12	6	9	10	12	30	18	67	32	30	3	3	5	23	14	3	23	15	65	21	9	11	13	1	1	9	2	8	2	0	8	89	1
Phy1096	3	2	6	1	6	7	0	0	4	4	5	3	5	8	9	12	1	0	2	6	5	13	4	4	7	2	0	3	0	6	0	0	0	0	7	14	2	3	2	0	1	1	0	0	0	0	0	5	0
Phy571	5	10	48	9	8	10	1	1	3	2	13	0	2	5	8	7	3	1	0	2	0	9	1	3	6	1	1	4	11	5	0	0	0	0	0	0	0	0	0	0	0	0	1	0	0	0	14	199	2
Phy2183	0	4	4	0	1	2	0	0	0	0	0	0	0	1	1	0	0	0	0	0	0	2	0	2	0	0	0	0	0	0	0	0	0	0	5	0	0	0	0	0	0	1	1	0	0	0	0	10	2
Phy1433	0	2	1	3	2	0	0	5	1	0	0	0	3	5	2	0	0	0	3	0	2	1	2	12	0	0	0	0	0	0	0	2	0	0	2	0	0	0	1	0	0	7	1	1	0	0	0	2	1
Phy638	7	16	12	13	3	4	6	2	0	10	13	1	6	9	4	2	10	6	24	4	0	8	1	5	8	7	14	4	20	1	1	0	8	0	0	0	0	0	0	0	1	0	0	0	0	0	1	76	10
Phy227	25	45	151	46	39	70	44	38	55	22	26	5	43	78	49	50	12	22	25	28	11	86	32	122	74	44	5	18	11	13	5	8	11	20	49	29	10	21	5	3	4	24	5	16	3	2	25	140	29
Phy2549	0	0	4	0	1	1	0	0	0	0	1	0	1	1	1	0	0	0	0	1	0	0	2	3	0	1	0	1	0	1	0	0	2	0	0	3	2	2	0	0	0	1	0	2	0	0	0	2	0
Phy2281	0	0	0	0	0	0	0	0	0	0	0	0	0	0	0	0	0	0	0	0	0	0	0	0	0	0	0	0	0	0	0	6	0	0	0	0	0	0	0	14	35	0	1	0	0	0	0	0	0
Phy1281	2	2	8	9	12	8	1	1	0	2	6	1	1	11	9	16	1	0	0	6	1	5	1	6	7	0	0	0	0	0	0	0	0	1	0	2	2	3	3	0	2	0	0	0	2	0	0	9	0
Phy2501	1	2	0	0	0	1	2	0	0	0	1	0	0	1	0	0	0	0	1	0	1	2	1	2	0	0	0	1	0	0	0	0	2	0	0	2	1	1	0	0	1	0	0	0	0	0	0	2	0
Phy397	16	4	13	10	27	13	39	31	31	11	15	1	5	10	5	9	8	0	10	4	2	18	8	13	9	1	2	0	13	0	0	0	3	1	7	1	10	35	6	19	0	22	30	0	0	0	1	1	0
Phy2063	0	0	0	5	2	6	0	1	0	0	0	4	0	1	0	4	0	4	6	0	0	4	3	5	1	0	0	0	0	0	0	0	0	0	0	0	7	3	3	5	2	1	1	8	3	0	0	7	0
Phy117	46	82	190	93	52	60	33	10	8	82	69	23	76	129	58	92	31	3	11	69	52	170	86	159	80	110	9	5	37	73	19	38	44	26	122	65	7	5	9	11	13	19	10	10	5	11	11	242	30
Phy2320	1	1	0	0	1	2	0	0	0	1	0	0	0	0	0	0	0	8	0	7	0	6	0	1	0	4	0	0	2	2	0	0	0	0	0	0	2	4	0	0	0	0	0	1	0	0	0	0	0
Phy2558	0	1	0	1	1	0	1	1	2	0	2	0	0	0	0	0	1	0	0	1	0	1	1	0	0	0	0	0	0	0	0	0	0	0	0	0	0	1	0	1	0	0	1	0	0	0	0	0	0
Phy586	1	9	26	25	32	30	6	5	14	7	11	2	6	16	9	13	4	0	1	2	3	9	4	37	13	19	1	0	5	8	2	0	20	5	18	9	2	1	0	0	5	0	0	3	3	2	0	23	3
Phy2439	0	1	2	0	1	0	0	0	0	0	0	0	0	2	2	2	0	0	0	0	1	1	4	1	1	0	0	0	0	0	0	0	0	0	1	0	0	0	0	0	1	0	0	0	0	0	0	5	0
Phy2244	0	0	0	0	0	0	0	0	0	15	0	0	2	0	0	0	0	0	0	3	0	0	0	0	0	0	0	0	0	1	0	0	0	0	0	0	0	0	0	0	0	0	1	0	0	0	0	0	0
Phy1098	4	2	7	5	0	4	0	0	0	2	3	0	1	5	0	8	0	0	1	0	10	15	1	3	4	0	1	0	0	0	0	0	0	0	2	0	2	0	0	1	5	1	0	3	9	4	0	3	3
Phy2138	0	0	1	1	0	0	0	0	0	0	3	0	1	1	0	2	0	0	0	1	0	0	0	0	0	0	0	0	0	0	0	0	0	0	2	0	0	0	0	0	0	0	0	0	0	0	0	2	0
Phy527	7	6	20	6	3	9	0	2	0	12	11	4	15	26	13	13	1	0	0	4	6	26	19	36	9	16	3	0	3	5	0	0	16	0	20	14	3	2	0	3	1	4	6	1	3	0	0	22	4
Phy2350	0	0	1	0	0	1	0	0	0	0	0	0	3	0	0	2	0	0	0	0	0	0	1	0	1	0	0	0	0	0	0	0	0	0	5	0	0	0	0	0	0	0	0	0	0	0	0	3	0
Phy2375	0	0	0	0	0	7	2	0	0	1	0	0	1	1	0	0	0	0	2	0	0	3	0	1	0	10	0	0	0	0	0	0	0	0	4	0	0	0	0	1	0	1	0	0	0	0	0	10	0
Phy2448	0	3	1	1	4	1	0	0	0	0	0	0	1	0	0	1	0	0	0	0	0	0	1	2	1	0	0	0	2	0	0	0	1	0	0	0	0	0	0	0	0	0	0	0	0	0	4	2	0
Phy1823	0	4	1	1	0	0	0	0	0	1	0	2	1	2	0	0	2	0	0	0	1	3	0	1	4	2	0	0	0	0	0	0	0	0	9	0	0	0	0	0	0	0	0	0	0	0	0	4	1
Phy2229	0	1	2	0	0	2	0	0	0	0	0	0	1	1	0	1	0	0	0	1	0	6	0	5	1	0	0	0	4	10	0	0	0	0	0	0	0	0	0	0	0	0	0	0	1	1	0	0	0
Phy1250	0	1	4	5	0	4	2	0	0	0	0	0	2	1	1	0	4	0	0	1	2	3	0	2	3	2	0	0	0	0	7	1	2	0	0	0	0	0	0	2	0	0	0	0	0	0	2	4	4
Phy1598	0	1	0	0	0	0	2	2	1	0	2	1	0	0	0	0	0	0	0	3	0	22	2	0	0	0	0	0	0	3	0	0	0	0	0	0	1	7	1	1	2	8	1	0	0	0	0	0	0
Phy745	20	7	5	3	2	3	11	17	10	7	19	4	8	2	1	2	2	5	5	16	0	70	9	4	2	0	4	3	2	1	0	2	0	1	1	0	6	9	7	3	3	31	1	0	0	0	0	0	1
Phy1568	0	2	1	1	0	1	8	1	1	3	3	0	0	1	0	1	3	0	3	1	0	8	5	1	0	0	0	0	3	0	0	0	1	0	1	1	0	1	0	3	2	5	7	0	0	0	0	0	1
Phy1651	3	0	7	12	13	11	5	11	8	1	1	3	0	3	0	0	0	0	11	0	0	3	0	1	1	0	0	0	6	0	0	0	0	0	0	0	1	3	0	1	0	3	0	0	0	0	0	9	0
Phy1879	1	2	3	0	0	1	0	0	0	0	2	0	0	0	0	0	0	0	1	0	0	1	4	7	0	0	0	0	0	1	0	0	1	0	6	1	0	0	0	0	1	0	0	0	1	0	0	2	0
Phy2266	0	0	0	1	0	1	0	0	0	0	0	0	1	0	0	0	1	0	0	0	0	0	0	1	0	0	0	0	0	0	0	0	0	0	0	0	0	0	0	0	0	2	4	0	0	0	0	0	0
Phy1020	3	6	3	2	0	3	3	2	2	3	1	1	3	3	5	0	5	1	0	4	1	7	5	9	4	2	0	0	0	3	2	0	0	0	2	4	0	0	0	2	1	3	1	2	2	0	0	7	8
Phy1230	1	6	8	3	1	2	0	5	1	2	5	0	3	3	2	3	2	1	5	2	6	3	2	4	4	1	4	0	0	0	3	0	13	0	3	2	0	0	1	0	0	0	0	0	0	0	0	3	8
Phy1726	1	2	1	0	0	3	0	1	0	2	6	0	2	1	0	0	4	0	4	0	1	3	3	5	0	0	0	0	2	0	0	0	2	0	4	0	1	0	0	0	1	0	0	0	0	0	0	0	0
Phy2569	1	0	3	1	0	1	0	0	0	0	0	0	0	0	1	0	0	0	0	0	0	0	0	0	0	0	0	0	0	0	0	0	3	0	4	11	0	0	0	0	0	0	0	0	0	0	0	5	1
Phy702	8	6	9	38	18	33	4	3	4	15	26	2	11	11	13	15	3	4	3	3	2	36	15	22	5	3	5	0	3	7	0	0	1	7	11	0	11	21	11	23	7	10	5	0	2	0	0	0	1
Phy1140	1	2	1	9	2	19	6	0	0	0	5	2	3	3	4	8	1	1	3	9	5	17	7	14	5	0	0	0	1	3	0	0	0	1	0	2	8	18	6	8	7	2	0	4	1	3	0	0	1
Phy1205	1	3	0	5	2	1	0	0	3	5	9	0	1	1	1	1	0	0	0	1	0	7	0	6	0	0	0	0	11	10	0	1	0	0	6	0	16	21	10	19	47	4	1	2	0	0	0	0	0
Phy2258	1	1	0	0	1	0	1	0	9	0	0	1	1	1	0	1	0	0	0	0	0	0	0	0	0	0	0	0	0	0	0	2	5	0	0	0	3	22	2	4	1	1	0	0	1	0	0	2	0
Phy2075	0	0	0	1	0	1	0	0	0	0	0	0	0	1	0	2	0	0	0	3	0	2	0	1	0	3	0	0	0	0	0	0	5	0	0	0	0	0	0	1	0	0	0	0	0	1	0	1	0
Phy1608	2	0	0	2	2	3	0	0	2	2	4	0	3	2	2	1	0	0	2	0	0	4	2	9	0	0	0	0	0	1	0	0	0	0	0	1	1	5	0	2	0	5	0	0	0	0	0	1	1
Phy1795	1	1	7	0	0	0	0	0	0	0	0	0	0	1	0	1	0	0	0	0	0	3	0	0	0	0	0	0	0	0	0	0	0	0	1	0	0	0	0	0	0	1	0	0	0	0	0	40	0
Phy1609	1	0	12	0	1	1	0	0	1	6	1	0	0	0	0	1	0	0	0	3	0	2	0	1	0	0	0	0	0	0	0	0	0	0	0	0	0	2	0	1	0	0	0	0	1	0	0	56	0
Phy1218	7	7	5	1	0	1	0	6	0	2	5	0	2	6	5	5	0	0	0	2	2	7	1	7	4	0	0	0	0	6	0	0	0	2	11	0	0	1	0	0	0	1	0	0	0	0	0	21	0
Phy1922	0	3	2	1	0	0	0	0	0	0	3	0	0	1	0	0	0	0	0	0	0	1	0	0	0	0	0	0	0	3	0	0	0	0	0	2	0	0	0	0	0	0	0	0	0	0	0	37	0
Phy1748	0	1	2	1	0	0	0	0	0	0	1	0	1	0	2	0	0	0	0	0	0	0	1	0	0	0	0	0	0	3	0	0	0	0	0	0	0	0	1	0	0	0	0	2	0	0	0	57	1
Phy1258	1	1	7	1	2	0	3	0	0	3	11	0	4	3	1	5	0	0	0	0	1	7	2	1	1	2	0	0	0	1	0	0	0	0	2	0	0	0	0	0	0	0	0	0	0	0	0	51	0
Phy1558	1	3	10	0	0	1	0	3	0	6	0	0	2	1	0	2	0	0	1	5	3	4	4	1	0	0	0	0	0	0	0	0	0	0	2	0	0	0	0	1	1	1	0	0	0	0	0	36	0
Phy1264	0	0	0	0	0	0	0	0	0	0	0	0	0	0	0	0	0	0	0	0	0	0	0	0	0	0	0	0	0	0	0	0	0	0	0	0	41	133	17	1	53	0	0	0	0	0	0	0	0
Phy1018	8	9	2	3	1	1	10	8	11	8	5	0	1	0	0	0	7	0	22	1	3	2	4	2	0	0	0	4	39	2	0	1	0	0	0	0	0	17	0	0	2	0	0	0	0	0	3	0	0
Phy2450	4	0	5	0	0	0	0	0	0	0	2	0	0	0	0	2	0	0	0	0	0	3	0	0	0	3	0	0	0	0	6	0	0	0	6	0	0	0	0	0	1	0	0	0	0	1	1	0	0
Phy1022	3	6	28	2	0	2	0	3	0	2	9	0	4	13	7	7	0	0	0	4	3	10	2	8	4	7	0	0	0	2	0	0	2	0	2	0	0	0	0	0	0	0	0	0	0	0	0	74	0
Phy1494	4	0	2	1	9	4	4	3	5	0	1	0	2	1	1	1	0	1	4	0	0	2	1	3	0	0	0	0	0	0	0	0	0	0	0	0	3	50	2	2	4	0	0	1	0	0	0	0	0
Phy2040	0	1	0	1	2	6	0	0	0	1	1	0	1	0	1	1	0	0	0	0	0	1	3	2	4	1	0	0	4	0	0	0	7	0	2	0	6	26	2	0	0	0	0	0	0	4	0	0	0
Phy185	29	9	15	191	197	74	42	16	18	32	46	10	34	24	23	55	2	5	21	16	3	133	34	36	17	2	3	7	19	24	2	0	5	6	11	7	618	651	395	444	473	172	46	12	5	1	2	1	1
Phy124	48	58	78	70	71	82	41	27	18	80	107	22	34	52	35	21	78	5	95	54	24	88	27	91	13	30	25	22	106	96	6	12	14	1	35	21	513	717	324	537	498	22	25	18	11	8	17	0	5
Phy1747	2	0	4	1	6	1	1	1	0	1	2	0	1	3	3	0	1	2	0	1	0	2	0	4	0	1	0	0	0	1	1	0	0	0	2	0	5	13	3	7	12	0	0	0	0	0	1	0	0
Phy133	37	13	14	403	408	227	75	41	46	57	101	22	54	66	51	166	29	8	22	32	3	321	40	103	52	9	0	5	37	38	1	5	8	36	17	7	571	876	384	608	348	213	24	34	8	1	8	0	4
Phy2464	0	2	1	1	1	1	0	0	2	0	0	0	2	3	0	0	0	0	4	0	0	0	0	1	0	0	0	3	0	0	0	0	0	0	0	0	1	6	3	0	0	0	0	0	0	0	0	0	0
Phy182	35	39	38	54	22	45	15	22	16	49	59	9	40	34	30	40	38	0	14	39	40	53	28	50	25	14	4	28	23	43	4	34	32	6	48	22	511	672	232	419	479	47	14	21	21	3	15	0	3
Phy572	3	4	3	25	25	31	5	9	11	8	18	1	10	10	6	24	3	9	9	9	7	15	14	35	1	2	0	2	5	4	0	0	1	5	13	3	55	69	34	68	94	21	11	3	1	2	1	0	0
Phy1181	1	4	2	6	7	7	6	6	4	3	3	0	4	0	2	10	0	2	0	7	0	17	6	7	7	0	0	0	9	0	0	0	8	8	8	2	0	4	5	1	13	10	18	1	2	0	0	0	0
Phy2394	0	1	7	3	1	2	1	0	0	2	1	0	0	4	1	1	0	0	0	0	0	2	0	1	0	0	0	0	12	0	0	0	0	0	0	1	2	7	0	0	0	0	0	0	0	0	0	0	0
Phy1977	4	2	1	2	0	1	2	0	0	4	1	4	0	0	3	2	0	0	0	0	0	5	0	0	1	2	0	0	0	0	0	0	0	1	0	0	0	0	0	1	5	1	2	6	0	0	0	0	0
Phy2640	0	0	2	3	4	2	3	0	0	0	2	0	1	0	1	0	0	2	0	3	0	6	2	1	0	0	0	0	0	0	0	0	0	0	0	0	2	3	1	2	0	0	0	0	0	0	0	0	0
Phy760	5	11	8	6	6	9	3	2	2	10	13	2	5	7	6	4	0	0	4	16	1	20	7	23	6	9	0	6	6	10	1	1	17	0	8	10	1	2	0	1	2	3	6	1	1	6	8	0	0
Phy195	43	54	107	101	75	171	14	15	12	45	76	11	30	42	42	35	17	9	23	37	29	93	31	122	40	36	23	3	20	36	7	3	34	20	80	15	396	552	193	107	68	18	12	25	13	7	20	0	3
Phy461	14	25	30	24	14	21	7	9	10	16	22	5	13	18	11	13	6	2	2	20	3	38	11	49	13	13	8	2	8	6	0	0	22	3	14	18	46	44	15	8	11	9	7	5	0	2	2	0	2
Phy2234	2	0	2	0	1	0	0	0	0	0	1	0	0	0	0	0	7	0	0	0	0	1	0	0	0	1	0	0	0	0	0	0	0	0	0	0	16	7	8	0	0	0	0	0	0	0	0	0	1
Phy1207	2	4	3	2	0	7	0	1	0	0	0	0	0	2	2	2	0	0	2	2	0	10	2	6	0	0	0	0	15	0	0	1	3	0	5	0	9	10	9	12	31	1	0	1	0	0	0	0	0
Phy2306	4	0	2	0	1	0	0	1	0	0	3	0	0	2	0	1	0	0	1	2	0	2	0	4	1	0	4	0	0	0	0	0	1	0	0	4	0	0	0	0	1	1	0	1	0	0	0	0	0
Phy1933	1	0	3	1	0	0	0	0	0	0	4	0	1	2	0	0	0	0	0	5	0	0	0	0	2	0	0	0	0	0	0	0	0	0	0	0	17	29	9	2	2	0	0	0	0	0	1	0	0
Phy9	704	701	871	1334	3174	2634	891	501	749	783	997	197	474	743	597	565	701	225	785	538	243	1608	369	1383	507	408	322	282	985	576	69	162	334	94	762	324	2692	3095	1423	810	547	301	240	165	166	85	464	6	360
Phy700	9	6	5	11	3	1	7	3	1	0	20	1	4	8	2	0	2	2	6	4	5	29	11	16	5	3	1	2	0	9	1	0	0	6	3	3	5	11	8	19	59	13	13	0	2	0	0	0	3
Phy2245	0	0	0	3	6	0	1	0	0	0	2	0	0	0	0	0	0	0	0	4	0	3	2	3	0	2	0	0	0	0	0	0	2	0	0	0	1	3	4	7	6	5	3	0	0	0	0	0	1
Phy751	1	3	7	6	6	6	19	12	19	6	8	2	3	7	0	4	7	5	13	4	0	8	0	5	3	2	7	8	10	0	0	0	0	0	7	0	14	20	4	0	1	7	3	2	0	1	0	0	5
Phy1446	0	0	1	5	2	0	4	6	0	2	3	2	2	1	2	6	0	0	1	0	2	17	2	7	2	0	0	0	0	1	0	3	4	0	0	1	5	8	4	9	19	5	2	0	0	0	0	2	0
Phy62	102	45	101	355	859	243	398	202	210	117	202	37	104	249	406	912	80	125	335	80	27	330	97	369	392	81	19	41	247	100	7	42	121	234	132	88	514	584	286	265	685	60	36	65	39	9	49	1	31
Phy154	60	17	33	192	296	241	142	66	84	64	114	29	22	82	131	257	25	94	135	66	15	130	36	104	48	24	8	17	84	53	13	5	24	7	40	11	218	218	123	540	337	18	10	28	14	0	21	2	5
Phy155	31	87	114	97	47	92	26	9	2	80	112	34	58	75	60	83	14	7	13	41	41	150	64	203	69	101	15	10	18	68	9	13	77	35	147	81	33	34	16	25	52	29	41	29	22	25	25	0	7
Phy1818	1	0	1	7	15	7	2	0	0	0	1	0	3	6	7	8	1	1	6	2	1	4	0	1	0	2	0	0	0	1	0	0	0	0	0	0	1	12	4	1	0	0	0	0	0	0	0	0	2
Phy1945	2	0	0	2	9	9	5	0	1	0	3	0	1	2	3	9	2	1	1	0	0	0	0	6	3	0	0	0	0	0	0	0	0	3	2	0	4	8	0	0	0	0	0	1	0	0	0	0	0
Phy2331	0	1	0	0	0	0	1	5	0	0	1	0	1	1	0	0	0	0	0	0	3	10	0	4	0	2	0	0	0	0	0	0	0	0	0	0	0	0	0	0	0	0	0	0	0	0	0	3	0
Phy2260	2	1	0	7	2	5	0	1	0	1	1	0	0	1	3	1	0	1	2	0	0	0	1	1	0	0	1	0	0	0	0	0	0	0	1	0	8	34	4	0	0	0	0	0	0	0	1	0	0
Phy1206	1	3	5	5	0	3	4	0	3	0	3	0	4	4	2	4	0	0	0	4	0	4	1	11	1	4	0	0	6	2	0	0	1	0	0	0	1	0	0	0	0	0	1	0	0	0	6	7	0
Phy1330	3	2	4	8	15	3	0	0	0	0	4	0	2	0	1	5	0	0	0	0	1	4	4	8	5	0	0	0	0	4	0	0	0	3	6	2	4	0	3	3	0	9	0	0	5	0	0	23	0
Phy20	685	61	51	39	8	18	97	101	116	1024	37	12	14	18	5	4	84	0	56	406	53	209	122	6	4	1	22	1	24	243	3	32	14	1	1	2	14	32	12	117	4	31	27	2	0	37	3	207	34
Phy1051	0	4	16	5	0	0	0	1	0	3	0	0	0	0	0	0	0	0	0	0	0	1	0	2	2	0	0	0	0	0	0	0	0	0	1	0	0	0	0	2	0	0	0	0	0	0	0	158	0
Phy1474	0	2	9	1	0	2	0	0	0	0	1	0	0	0	1	1	0	0	0	0	0	5	0	1	2	0	0	0	0	0	0	0	0	0	0	0	0	0	0	1	0	3	0	0	0	16	0	42	0
Phy1466	2	4	6	2	4	2	0	0	0	1	0	0	6	3	2	1	0	0	0	0	0	6	2	6	0	0	0	0	0	0	0	0	0	1	2	0	0	0	0	0	0	0	0	0	1	0	0	18	0
Phy1740	0	0	9	5	0	1	5	0	0	3	4	0	1	2	1	0	0	0	0	0	0	3	0	6	1	0	0	0	0	0	0	0	0	0	7	0	0	0	0	0	0	0	0	0	0	0	3	9	1
Phy2307	0	2	10	4	1	0	0	0	0	1	0	0	2	1	0	0	0	0	0	0	0	3	0	0	1	0	0	0	0	0	0	0	0	0	0	0	0	0	0	0	0	0	2	0	0	0	0	9	0
Phy1845	2	6	9	1	1	3	0	1	0	0	0	0	0	3	1	2	0	0	0	0	0	0	0	0	3	0	0	0	0	0	0	0	0	17	0	9	0	0	0	0	0	0	0	0	0	0	0	41	0
Phy233	22	17	22	4	10	7	7	5	0	21	9	7	7	14	3	7	9	0	8	19	15	123	5	7	11	8	2	0	3	2	10	15	0	1	13	7	13	3	6	13	11	799	13	11	5	4	0	0	1
[truncated: 788 more rows]
[truncated: 54 more columns]
